# Supplementary material for: Identification of MicroRNAs and Target Genes in the Fruit and Shoot Tip of Lycium chinense: A Traditional Chinese Medicinal Plant
Source: PLoS One. 2015 Jan 14;10(1):e0116334. doi: 10.1371/journal.pone.0116334 (PMC4294688; doi:10.1371/journal.pone.0116334)
Supplement: S2 Table — (XLSX) [file pone.0116334.s004.xlsx]

## Sheet: Sheet1
Table S2: GO enrichment results with description of GO accessions and corresponding genes in L. chinense shoot and fruit tissues
GO_accession	Description	Term_type	Over_represented_pValue	Corrected_pValue	CAD_item	CAD_list	Bg_item	Bg_list	Gene_names
GO:0043531	ADP binding	molecular_function	8.4e-23	3.81e-19	30	231	256	25471	comp66750_c0,comp66068_c0,comp53158_c0,comp66948_c0,comp66728_c1,comp66902_c0,comp61178_c0,comp64718_c0,comp51519_c0,comp64327_c0,comp310213_c0,comp25449_c0,comp64962_c0,comp88193_c0,comp18781_c0,comp66250_c0,comp620285_c0,comp66859_c0,comp66560_c0,comp252670_c0,comp19958_c0,comp50634_c0,comp64271_c0,comp65709_c0,comp59393_c0,comp57571_c0,comp59309_c1,comp164463_c0,comp52006_c0,comp67027_c0
GO:0010033	response to organic substance	biological_process	1.9e-05	0.028381	7	231	78	25471	comp49120_c0,comp21050_c0,comp61193_c0,comp56257_c0,comp58573_c0,comp65633_c0,comp63537_c0
GO:0019008	molybdopterin synthase complex	cellular_component	2.43e-05	0.028381	3	231	5	25471	comp49188_c0,comp95664_c0,comp58287_c0
GO:0009719	response to endogenous stimulus	biological_process	3.13e-05	0.028381	6	231	55	25471	comp21050_c0,comp61193_c0,comp49120_c0,comp65633_c0,comp58573_c0,comp56257_c0
GO:0009725	response to hormone stimulus	biological_process	3.13e-05	0.028381	6	231	55	25471	comp58573_c0,comp56257_c0,comp65633_c0,comp49120_c0,comp61193_c0,comp21050_c0
GO:0004386	helicase activity	molecular_function	5.86e-05	0.028638	19	231	493	25471	comp58101_c0,comp310213_c0,comp25449_c0,comp64962_c0,comp66068_c0,comp53158_c0,comp66902_c0,comp59393_c0,comp57571_c0,comp47078_c0,comp52006_c0,comp45989_c0,comp88193_c0,comp18781_c0,comp63757_c0,comp66560_c0,comp50634_c0,comp19958_c0,comp64271_c0
GO:0048869	cellular developmental process	biological_process	6.33e-05	0.028638	8	231	137	25471	comp66410_c0,comp34426_c0,comp61995_c0,comp61190_c0,comp54200_c0,comp95664_c0,comp309702_c0,comp49188_c0
GO:1901362	organic cyclic compound biosynthetic process	biological_process	7.11e-05	0.028638	59	231	3705	25471	comp18781_c0,comp58573_c0,comp63757_c0,comp57045_c0,comp57426_c0,comp33248_c0,comp59176_c1,comp102671_c0,comp44231_c0,comp65179_c0,comp61326_c0,comp33902_c0,comp67101_c0,comp57571_c0,comp59309_c1,comp61193_c0,comp52503_c0,comp65633_c0,comp58287_c0,comp28353_c0,comp21050_c0,comp63543_c0,comp95664_c0,comp49120_c0,comp63934_c0,comp25449_c0,comp64500_c0,comp34575_c0,comp50426_c0,comp56257_c0,comp3196…
GO:0006355	regulation of transcription, DNA-dependent	biological_process	8.36e-05	0.028638	40	231	2191	25471	comp64653_c0,comp59393_c0,comp63565_c0,comp33408_c0,comp145759_c0,comp52006_c0,comp69871_c0,comp47122_c0,comp50426_c0,comp56257_c0,comp61237_c0,comp31968_c0,comp50634_c0,comp54259_c0,comp47329_c0,comp55735_c0,comp21050_c1,comp62770_c0,comp65192_c0,comp18747_c0,comp53297_c0,comp33902_c0,comp59309_c1,comp61193_c0,comp57426_c0,comp63757_c0,comp57045_c0,comp58573_c0,comp18781_c0,comp59176_c1,comp4423…
GO:2001141	regulation of RNA biosynthetic process	biological_process	9.21e-05	0.028638	40	231	2200	25471	comp63565_c0,comp59393_c0,comp33408_c0,comp64653_c0,comp69871_c0,comp47122_c0,comp52006_c0,comp145759_c0,comp31968_c0,comp61237_c0,comp50426_c0,comp56257_c0,comp50634_c0,comp55735_c0,comp47329_c0,comp54259_c0,comp21050_c1,comp18747_c0,comp53297_c0,comp62770_c0,comp65192_c0,comp33902_c0,comp61193_c0,comp59309_c1,comp59176_c1,comp58573_c0,comp18781_c0,comp57426_c0,comp63757_c0,comp57045_c0,comp1026…
GO:2000112	regulation of cellular macromolecule biosynthetic process	biological_process	0.00010058	0.028638	42	231	2378	25471	comp61193_c0,comp59309_c1,comp33902_c0,comp44231_c0,comp102671_c0,comp59176_c1,comp57426_c0,comp63757_c0,comp57045_c0,comp58573_c0,comp18781_c0,comp64500_c0,comp25449_c0,comp58456_c0,comp63934_c0,comp49120_c0,comp63543_c0,comp21050_c0,comp65633_c0,comp52503_c0,comp47122_c0,comp69871_c0,comp52006_c0,comp145759_c0,comp63565_c0,comp33408_c0,comp59393_c0,comp64653_c0,comp53213_c0,comp50634_c0,comp612…
GO:0010556	regulation of macromolecule biosynthetic process	biological_process	0.00011023	0.028638	42	231	2387	25471	comp63543_c0,comp21050_c0,comp65633_c0,comp52503_c0,comp64500_c0,comp25449_c0,comp58456_c0,comp63934_c0,comp49120_c0,comp44231_c0,comp102671_c0,comp59176_c1,comp57045_c0,comp63757_c0,comp57426_c0,comp58573_c0,comp18781_c0,comp61193_c0,comp59309_c1,comp33902_c0,comp53297_c0,comp18747_c0,comp65192_c0,comp62770_c0,comp21050_c1,comp47329_c0,comp55735_c0,comp54259_c0,comp50634_c0,comp61237_c0,comp3196…
GO:0031326	regulation of cellular biosynthetic process	biological_process	0.00011023	0.028638	42	231	2387	25471	comp33902_c0,comp59309_c1,comp61193_c0,comp18781_c0,comp58573_c0,comp57426_c0,comp63757_c0,comp57045_c0,comp59176_c1,comp102671_c0,comp44231_c0,comp49120_c0,comp63934_c0,comp58456_c0,comp25449_c0,comp64500_c0,comp52503_c0,comp65633_c0,comp21050_c0,comp63543_c0,comp53213_c0,comp64653_c0,comp63565_c0,comp59393_c0,comp33408_c0,comp145759_c0,comp69871_c0,comp52006_c0,comp47122_c0,comp56257_c0,comp504…
GO:0009889	regulation of biosynthetic process	biological_process	0.00011311	0.028638	42	231	2389	25471	comp44231_c0,comp102671_c0,comp59176_c1,comp57045_c0,comp63757_c0,comp57426_c0,comp58573_c0,comp18781_c0,comp61193_c0,comp59309_c1,comp33902_c0,comp63543_c0,comp21050_c0,comp65633_c0,comp52503_c0,comp64500_c0,comp25449_c0,comp63934_c0,comp58456_c0,comp49120_c0,comp50634_c0,comp61237_c0,comp31968_c0,comp50426_c0,comp56257_c0,comp52006_c0,comp69871_c0,comp47122_c0,comp145759_c0,comp33408_c0,comp635…
GO:0009378	four-way junction helicase activity	molecular_function	0.00011357	0.028638	9	231	136	25471	comp59393_c0,comp25449_c0,comp47078_c0,comp45989_c0,comp52006_c0,comp88193_c0,comp18781_c0,comp50634_c0,comp19958_c0
GO:0009379	Holliday junction helicase complex	cellular_component	0.00011357	0.028638	9	231	136	25471	comp52006_c0,comp45989_c0,comp47078_c0,comp25449_c0,comp59393_c0,comp19958_c0,comp50634_c0,comp88193_c0,comp18781_c0
GO:0033202	DNA helicase complex	cellular_component	0.00011357	0.028638	9	231	136	25471	comp59393_c0,comp47078_c0,comp45989_c0,comp52006_c0,comp25449_c0,comp88193_c0,comp18781_c0,comp19958_c0,comp50634_c0
GO:0048476	Holliday junction resolvase complex	cellular_component	0.00011357	0.028638	9	231	136	25471	comp47078_c0,comp52006_c0,comp45989_c0,comp25449_c0,comp59393_c0,comp50634_c0,comp19958_c0,comp18781_c0,comp88193_c0
GO:0019204	nucleotide phosphatase activity	molecular_function	0.00012478	0.02981	7	231	87	25471	comp66068_c0,comp18781_c0,comp66560_c0,comp59393_c0,comp310213_c0,comp64271_c0,comp57571_c0
GO:1901363	heterocyclic compound binding	molecular_function	0.00016079	0.03502	109	231	8100	25471	comp60315_c0,comp58573_c0,comp18781_c0,comp57426_c0,comp57045_c0,comp32995_c0,comp287239_c0,comp55398_c0,comp102671_c0,comp21556_c0,comp64824_c0,comp33902_c0,comp60176_c0,comp59309_c1,comp61193_c0,comp65665_c1,comp66768_c0,comp58287_c0,comp66902_c0,comp35291_c0,comp28353_c0,comp58101_c0,comp95664_c0,comp60157_c0,comp53037_c0,comp61334_c0,comp63434_c0,comp58456_c0,comp64962_c0,comp88193_c0,comp504…
GO:0097159	organic cyclic compound binding	molecular_function	0.00016202	0.03502	109	231	8102	25471	comp33811_c0,comp49188_c0,comp164463_c0,comp47078_c0,comp67027_c0,comp53213_c0,comp64653_c0,comp59393_c0,comp26484_c0,comp33408_c0,comp19958_c0,comp66573_c0,comp63467_c0,comp50426_c0,comp88193_c0,comp66859_c0,comp61237_c0,comp64327_c0,comp54259_c0,comp55735_c0,comp56679_c0,comp310213_c0,comp61178_c0,comp66410_c0,comp60176_c0,comp59309_c1,comp61193_c0,comp33902_c0,comp21556_c0,comp55398_c0,comp102…
GO:0032774	RNA biosynthetic process	biological_process	0.00017112	0.035298	45	231	2665	25471	comp60454_c0,comp21050_c1,comp54259_c0,comp65326_c1,comp47329_c0,comp55735_c0,comp60799_c0,comp62770_c0,comp65192_c0,comp66590_c0,comp18747_c0,comp53297_c0,comp145759_c0,comp69871_c0,comp52006_c0,comp47122_c0,comp64653_c0,comp63565_c0,comp59393_c0,comp33408_c0,comp50634_c0,comp56257_c0,comp50426_c0,comp61237_c0,comp31968_c0,comp25449_c0,comp49120_c0,comp63934_c0,comp64500_c0,comp63543_c0,comp2105…
GO:0018130	heterocycle biosynthetic process	biological_process	0.00017886	0.035298	56	231	3574	25471	comp33902_c0,comp61326_c0,comp65179_c0,comp61193_c0,comp57571_c0,comp59309_c1,comp59176_c1,comp33248_c0,comp58573_c0,comp18781_c0,comp63757_c0,comp57426_c0,comp57045_c0,comp102671_c0,comp44231_c0,comp95664_c0,comp64500_c0,comp63934_c0,comp49120_c0,comp25449_c0,comp65633_c0,comp58287_c0,comp52503_c0,comp21050_c0,comp63543_c0,comp59393_c0,comp63565_c0,comp33408_c0,comp64653_c0,comp47078_c0,comp6987…
GO:0051252	regulation of RNA metabolic process	biological_process	0.00021042	0.039796	41	231	2361	25471	comp44231_c0,comp102671_c0,comp59176_c1,comp63757_c0,comp57426_c0,comp57045_c0,comp58573_c0,comp18781_c0,comp61193_c0,comp59309_c1,comp33902_c0,comp63543_c0,comp21050_c0,comp65633_c0,comp52503_c0,comp64500_c0,comp25449_c0,comp63934_c0,comp49120_c0,comp71227_c0,comp50634_c0,comp61237_c0,comp31968_c0,comp50426_c0,comp56257_c0,comp69871_c0,comp52006_c0,comp47122_c0,comp145759_c0,comp59393_c0,comp635…
GO:0048856	anatomical structure development	biological_process	0.00022338	0.040557	9	231	233	25471	comp61190_c0,comp61995_c0,comp34426_c0,comp66410_c0,comp102671_c0,comp95664_c0,comp49188_c0,comp64500_c0,comp309702_c0
GO:0030154	cell differentiation	biological_process	0.00025139	0.040785	6	231	88	25471	comp49188_c0,comp309702_c0,comp54200_c0,comp95664_c0,comp34426_c0,comp66410_c0
GO:0019219	regulation of nucleobase-containing compound metabolic process	biological_process	0.00025159	0.040785	43	231	2517	25471	comp52503_c0,comp65633_c0,comp63543_c0,comp21050_c0,comp71227_c0,comp25449_c0,comp49120_c0,comp63934_c0,comp64500_c0,comp57426_c0,comp63757_c0,comp57045_c0,comp58573_c0,comp18781_c0,comp59176_c1,comp44231_c0,comp102671_c0,comp33902_c0,comp59309_c1,comp61193_c0,comp62770_c0,comp65192_c0,comp63536_c0,comp18747_c0,comp53297_c0,comp54259_c0,comp47329_c0,comp55735_c0,comp21050_c1,comp56257_c0,comp5042…
GO:0051171	regulation of nitrogen compound metabolic process	biological_process	0.00025159	0.040785	43	231	2517	25471	comp33902_c0,comp59309_c1,comp61193_c0,comp57426_c0,comp63757_c0,comp57045_c0,comp58573_c0,comp18781_c0,comp59176_c1,comp44231_c0,comp102671_c0,comp71227_c0,comp25449_c0,comp63934_c0,comp49120_c0,comp64500_c0,comp52503_c0,comp65633_c0,comp63543_c0,comp21050_c0,comp64653_c0,comp53213_c0,comp33408_c0,comp63565_c0,comp59393_c0,comp145759_c0,comp52006_c0,comp69871_c0,comp47122_c0,comp50426_c0,comp562…
GO:0006351	transcription, DNA-dependent	biological_process	0.00027009	0.042273	44	231	2635	25471	comp21050_c1,comp54259_c0,comp60799_c0,comp55735_c0,comp65326_c1,comp47329_c0,comp65192_c0,comp62770_c0,comp18747_c0,comp53297_c0,comp66590_c0,comp145759_c0,comp69871_c0,comp52006_c0,comp47122_c0,comp64653_c0,comp63565_c0,comp33408_c0,comp59393_c0,comp50634_c0,comp50426_c0,comp56257_c0,comp31968_c0,comp61237_c0,comp63934_c0,comp49120_c0,comp25449_c0,comp64500_c0,comp21050_c0,comp63543_c0,comp5250…
GO:0010468	regulation of gene expression	biological_process	0.00031334	0.047309	41	231	2417	25471	comp63543_c0,comp21050_c0,comp65633_c0,comp52503_c0,comp64500_c0,comp25449_c0,comp63934_c0,comp58456_c0,comp49120_c0,comp44231_c0,comp102671_c0,comp59176_c1,comp63757_c0,comp57045_c0,comp57426_c0,comp18781_c0,comp58573_c0,comp61193_c0,comp59309_c1,comp33902_c0,comp18747_c0,comp53297_c0,comp65192_c0,comp62770_c0,comp21050_c1,comp47329_c0,comp55735_c0,comp54259_c0,comp50634_c0,comp61237_c0,comp3196…
GO:0060255	regulation of macromolecule metabolic process	biological_process	0.00032311	0.047309	44	231	2652	25471	comp64500_c0,comp63934_c0,comp49120_c0,comp58456_c0,comp25449_c0,comp71227_c0,comp21050_c0,comp63543_c0,comp65633_c0,comp52503_c0,comp61193_c0,comp57571_c0,comp59309_c1,comp33902_c0,comp102671_c0,comp44231_c0,comp59176_c1,comp58573_c0,comp18781_c0,comp57045_c0,comp63757_c0,comp57426_c0,comp21050_c1,comp55735_c0,comp47329_c0,comp54259_c0,comp53297_c0,comp18747_c0,comp62770_c0,comp65192_c0,comp4712…
GO:0005694	chromosome	cellular_component	0.00037015	0.052504	16	231	542	25471	comp25449_c0,comp55735_c0,comp95664_c0,comp66724_c0,comp63536_c0,comp45989_c0,comp52006_c0,comp47078_c0,comp49188_c0,comp59393_c0,comp44231_c0,comp50634_c0,comp19958_c0,comp60056_c0,comp88193_c0,comp18781_c0
GO:0080090	regulation of primary metabolic process	biological_process	0.00042898	0.059005	45	231	2761	25471	comp145759_c0,comp52006_c0,comp69871_c0,comp47122_c0,comp53213_c0,comp64653_c0,comp59393_c0,comp63565_c0,comp33408_c0,comp50634_c0,comp50426_c0,comp56257_c0,comp31968_c0,comp61237_c0,comp21050_c1,comp54259_c0,comp55735_c0,comp47329_c0,comp65192_c0,comp62770_c0,comp63536_c0,comp18747_c0,comp53297_c0,comp57571_c0,comp59309_c1,comp61193_c0,comp33902_c0,comp102671_c0,comp44231_c0,comp58573_c0,comp187…
GO:0044271	cellular nitrogen compound biosynthetic process	biological_process	0.00046773	0.061262	55	231	3623	25471	comp65633_c0,comp52503_c0,comp63543_c0,comp21050_c0,comp64500_c0,comp25449_c0,comp63934_c0,comp49120_c0,comp59176_c1,comp33248_c0,comp33928_c0,comp57426_c0,comp63757_c0,comp57045_c0,comp58573_c0,comp18781_c0,comp44231_c0,comp102671_c0,comp61326_c0,comp33902_c0,comp65179_c0,comp56843_c0,comp61193_c0,comp59309_c1,comp57571_c0,comp66410_c0,comp66590_c0,comp18747_c0,comp53297_c0,comp62770_c0,comp6519…
GO:0005507	copper ion binding	molecular_function	0.00047239	0.061262	8	231	180	25471	comp22086_c0,comp33860_c0,comp21047_c0,comp64754_c0,comp37439_c0,comp32680_c0,comp67101_c0,comp59225_c0
GO:0006777	Mo-molybdopterin cofactor biosynthetic process	biological_process	0.00052037	0.063837	3	231	13	25471	comp49188_c0,comp95664_c0,comp58287_c0
GO:0019720	Mo-molybdopterin cofactor metabolic process	biological_process	0.00052037	0.063837	3	231	13	25471	comp49188_c0,comp58287_c0,comp95664_c0
GO:0032559	adenyl ribonucleotide binding	molecular_function	0.00054936	0.06562	51	231	2874	25471	comp164463_c0,comp47078_c0,comp45989_c0,comp67027_c0,comp52006_c0,comp53213_c0,comp59998_c0,comp59393_c0,comp252670_c0,comp19958_c0,comp50634_c0,comp65709_c0,comp88193_c0,comp66859_c0,comp66560_c0,comp64327_c0,comp310213_c0,comp67088_c0,comp56679_c0,comp65326_c1,comp51519_c0,comp61178_c0,comp66068_c0,comp66948_c0,comp66410_c0,comp66728_c1,comp57571_c0,comp59309_c1,comp51101_c0,comp64271_c0,comp21…
GO:0030554	adenyl nucleotide binding	molecular_function	0.00062539	0.071679	51	231	2900	25471	comp59309_c1,comp57571_c0,comp64824_c0,comp21556_c0,comp64271_c0,comp51101_c0,comp66250_c0,comp59787_c0,comp63757_c0,comp620285_c0,comp18781_c0,comp60315_c0,comp64962_c0,comp25449_c0,comp61334_c0,comp55304_c0,comp58101_c0,comp64718_c0,comp66902_c0,comp69152_c0,comp61995_c0,comp66768_c0,comp65665_c1,comp66750_c0,comp53158_c0,comp45989_c0,comp67027_c0,comp52006_c0,comp164463_c0,comp47078_c0,comp593…
GO:0019438	aromatic compound biosynthetic process	biological_process	0.00063167	0.071679	53	231	3501	25471	comp31968_c0,comp66560_c0,comp61237_c0,comp56257_c0,comp50426_c0,comp50634_c0,comp63565_c0,comp59393_c0,comp33408_c0,comp64653_c0,comp47078_c0,comp69871_c0,comp52006_c0,comp47122_c0,comp145759_c0,comp18747_c0,comp53297_c0,comp66590_c0,comp66410_c0,comp62770_c0,comp65192_c0,comp34199_c0,comp55735_c0,comp60799_c0,comp47329_c0,comp65326_c1,comp51884_c0,comp54259_c0,comp60454_c0,comp21050_c1,comp5917…
GO:0050794	regulation of cellular process	biological_process	0.00065582	0.072604	68	231	4747	25471	comp61039_c0,comp63565_c0,comp145759_c0,comp52006_c0,comp66774_c2,comp56257_c0,comp31968_c0,comp50634_c0,comp54200_c0,comp47329_c0,comp62770_c0,comp66068_c0,comp66590_c0,comp63536_c0,comp53297_c0,comp18747_c0,comp67101_c0,comp594090_c0,comp57571_c0,comp63757_c0,comp59895_c1,comp44231_c0,comp50819_c0,comp71227_c0,comp63537_c0,comp25449_c0,comp63934_c0,comp49120_c0,comp64500_c0,comp66750_c0,comp656…
GO:0031323	regulation of cellular metabolic process	biological_process	0.00076204	0.081205	45	231	2847	25471	comp63543_c0,comp21050_c0,comp65633_c0,comp52503_c0,comp64500_c0,comp25449_c0,comp58456_c0,comp63934_c0,comp49120_c0,comp71227_c0,comp44231_c0,comp102671_c0,comp59176_c1,comp63757_c0,comp57426_c0,comp57045_c0,comp58573_c0,comp18781_c0,comp61193_c0,comp59309_c1,comp57571_c0,comp33902_c0,comp53297_c0,comp63536_c0,comp18747_c0,comp65192_c0,comp62770_c0,comp21050_c1,comp47329_c0,comp55735_c0,comp5425…
GO:0003724	RNA helicase activity	molecular_function	0.00082097	0.081205	8	231	154	25471	comp310213_c0,comp64962_c0,comp25449_c0,comp66560_c0,comp66068_c0,comp50634_c0,comp64271_c0,comp66902_c0
GO:0032324	molybdopterin cofactor biosynthetic process	biological_process	0.00082297	0.081205	3	231	16	25471	comp95664_c0,comp58287_c0,comp49188_c0
GO:0043545	molybdopterin cofactor metabolic process	biological_process	0.00082297	0.081205	3	231	16	25471	comp95664_c0,comp58287_c0,comp49188_c0
GO:0051189	prosthetic group metabolic process	biological_process	0.00082297	0.081205	3	231	16	25471	comp49188_c0,comp58287_c0,comp95664_c0
GO:0003677	DNA binding	molecular_function	0.00088201	0.08518	47	231	2893	25471	comp18747_c0,comp63536_c0,comp66410_c0,comp86432_c0,comp62770_c0,comp60799_c0,comp55735_c0,comp47329_c0,comp54259_c0,comp54887_c0,comp31968_c0,comp61237_c0,comp50426_c0,comp57799_c0,comp56257_c0,comp52278_c0,comp50634_c0,comp33408_c0,comp63565_c0,comp53213_c0,comp64653_c0,comp47078_c0,comp145759_c0,comp49188_c0,comp65633_c0,comp58287_c0,comp51267_c0,comp21050_c0,comp35291_c0,comp63434_c0,comp9566…
GO:0001883	purine nucleoside binding	molecular_function	0.0011027	0.095976	53	231	3157	25471	comp66250_c0,comp59787_c0,comp63757_c0,comp620285_c0,comp60315_c0,comp18781_c0,comp64271_c0,comp51101_c0,comp64824_c0,comp21556_c0,comp59309_c1,comp57571_c0,comp66768_c0,comp66750_c0,comp53158_c0,comp65665_c1,comp51267_c0,comp69152_c0,comp61995_c0,comp66902_c0,comp64718_c0,comp55304_c0,comp58101_c0,comp61334_c0,comp25449_c0,comp58456_c0,comp64962_c0,comp88193_c0,comp66560_c0,comp66859_c0,comp1995…
GO:0032549	ribonucleoside binding	molecular_function	0.0011027	0.095976	53	231	3157	25471	comp53158_c0,comp66750_c0,comp65665_c1,comp66768_c0,comp61995_c0,comp51267_c0,comp69152_c0,comp66902_c0,comp64718_c0,comp58101_c0,comp55304_c0,comp61334_c0,comp58456_c0,comp25449_c0,comp64962_c0,comp18781_c0,comp60315_c0,comp66250_c0,comp63757_c0,comp59787_c0,comp620285_c0,comp51101_c0,comp64271_c0,comp21556_c0,comp64824_c0,comp57571_c0,comp59309_c1,comp66068_c0,comp66948_c0,comp66728_c1,comp6641…
GO:0032550	purine ribonucleoside binding	molecular_function	0.0011027	0.095976	53	231	3157	25471	comp66728_c1,comp66410_c0,comp66948_c0,comp66068_c0,comp61178_c0,comp51519_c0,comp65326_c1,comp310213_c0,comp67088_c0,comp56679_c0,comp64327_c0,comp66560_c0,comp66859_c0,comp88193_c0,comp65709_c0,comp19958_c0,comp50634_c0,comp252670_c0,comp59393_c0,comp59998_c0,comp53213_c0,comp52006_c0,comp67027_c0,comp45989_c0,comp47078_c0,comp164463_c0,comp69152_c0,comp51267_c0,comp61995_c0,comp66768_c0,comp65…
GO:0032555	purine ribonucleotide binding	molecular_function	0.0011027	0.095976	53	231	3157	25471	comp64824_c0,comp21556_c0,comp64271_c0,comp51101_c0,comp63757_c0,comp66250_c0,comp59787_c0,comp620285_c0,comp60315_c0,comp18781_c0,comp59309_c1,comp57571_c0,comp64718_c0,comp66902_c0,comp51267_c0,comp69152_c0,comp61995_c0,comp66768_c0,comp66750_c0,comp65665_c1,comp53158_c0,comp64962_c0,comp25449_c0,comp58456_c0,comp61334_c0,comp55304_c0,comp58101_c0,comp65709_c0,comp19958_c0,comp50634_c0,comp2526…
GO:0001882	nucleoside binding	molecular_function	0.0011734	0.095976	53	231	3166	25471	comp66859_c0,comp66560_c0,comp88193_c0,comp65709_c0,comp252670_c0,comp50634_c0,comp19958_c0,comp59393_c0,comp53213_c0,comp59998_c0,comp164463_c0,comp47078_c0,comp52006_c0,comp67027_c0,comp45989_c0,comp66948_c0,comp66728_c1,comp66410_c0,comp66068_c0,comp51519_c0,comp61178_c0,comp67088_c0,comp56679_c0,comp310213_c0,comp65326_c1,comp64327_c0,comp60315_c0,comp18781_c0,comp66250_c0,comp620285_c0,comp6…
GO:0030855	epithelial cell differentiation	biological_process	0.0011748	0.095976	3	231	19	25471	comp34426_c0,comp95664_c0,comp49188_c0
GO:0060429	epithelium development	biological_process	0.0011748	0.095976	3	231	19	25471	comp34426_c0,comp95664_c0,comp49188_c0
GO:0034654	nucleobase-containing compound biosynthetic process	biological_process	0.0011802	0.095976	47	231	3108	25471	comp52503_c0,comp65633_c0,comp63543_c0,comp21050_c0,comp25449_c0,comp49120_c0,comp63934_c0,comp64500_c0,comp63757_c0,comp57426_c0,comp57045_c0,comp58573_c0,comp18781_c0,comp59176_c1,comp44231_c0,comp102671_c0,comp65179_c0,comp33902_c0,comp59309_c1,comp61193_c0,comp62770_c0,comp65192_c0,comp66590_c0,comp53297_c0,comp18747_c0,comp34199_c0,comp54259_c0,comp51884_c0,comp65326_c1,comp47329_c0,comp5573…
GO:0051539	4 iron, 4 sulfur cluster binding	molecular_function	0.0011841	0.095976	4	231	35	25471	comp49188_c0,comp95664_c0,comp58287_c0,comp33902_c0
GO:0017076	purine nucleotide binding	molecular_function	0.0012373	0.098528	53	231	3183	25471	comp57571_c0,comp59309_c1,comp18781_c0,comp60315_c0,comp66250_c0,comp59787_c0,comp63757_c0,comp620285_c0,comp51101_c0,comp64271_c0,comp21556_c0,comp64824_c0,comp58101_c0,comp55304_c0,comp61334_c0,comp58456_c0,comp25449_c0,comp64962_c0,comp66750_c0,comp53158_c0,comp65665_c1,comp66768_c0,comp61995_c0,comp51267_c0,comp69152_c0,comp66902_c0,comp64718_c0,comp53213_c0,comp59998_c0,comp59393_c0,comp4707…
GO:0044427	chromosomal part	cellular_component	0.0012765	0.099897	13	231	439	25471	comp25449_c0,comp52006_c0,comp45989_c0,comp47078_c0,comp55735_c0,comp59393_c0,comp19958_c0,comp50634_c0,comp60056_c0,comp66724_c0,comp44231_c0,comp88193_c0,comp18781_c0
GO:0044767	single-organism developmental process	biological_process	0.0013233	0.1018	7	231	188	25471	comp61190_c0,comp95664_c0,comp66410_c0,comp61995_c0,comp49188_c0,comp309702_c0,comp102671_c0
GO:0032553	ribonucleotide binding	molecular_function	0.0013874	0.10496	53	231	3194	25471	comp61995_c0,comp69152_c0,comp51267_c0,comp53158_c0,comp66750_c0,comp65665_c1,comp66768_c0,comp64718_c0,comp66902_c0,comp61334_c0,comp58101_c0,comp55304_c0,comp64962_c0,comp58456_c0,comp25449_c0,comp18781_c0,comp60315_c0,comp63757_c0,comp66250_c0,comp59787_c0,comp620285_c0,comp21556_c0,comp64824_c0,comp51101_c0,comp64271_c0,comp57571_c0,comp59309_c1,comp66948_c0,comp66728_c1,comp66410_c0,comp6606…
GO:0032501	multicellular organismal process	biological_process	0.0015467	0.11509	16	231	709	25471	comp64824_c0,comp102671_c0,comp63757_c0,comp59787_c0,comp49188_c0,comp59309_c1,comp60176_c0,comp57571_c0,comp214512_c0,comp56720_c0,comp52503_c0,comp34426_c0,comp66962_c0,comp64500_c0,comp95664_c0,comp63537_c0
GO:0042221	response to chemical stimulus	biological_process	0.0015933	0.11664	10	231	346	25471	comp61193_c0,comp594090_c0,comp49120_c0,comp63537_c0,comp30012_c0,comp56720_c0,comp21050_c0,comp65633_c0,comp58573_c0,comp56257_c0
GO:0003678	DNA helicase activity	molecular_function	0.001687	0.12154	9	231	204	25471	comp50634_c0,comp19958_c0,comp18781_c0,comp88193_c0,comp25449_c0,comp45989_c0,comp52006_c0,comp47078_c0,comp59393_c0
GO:0032502	developmental process	biological_process	0.0018031	0.12735	11	231	415	25471	comp61190_c0,comp66410_c0,comp34426_c0,comp61995_c0,comp102671_c0,comp54200_c0,comp95664_c0,comp49188_c0,comp57571_c0,comp64500_c0,comp309702_c0
GO:0003676	nucleic acid binding	molecular_function	0.0018237	0.12735	68	231	4823	25471	comp21050_c0,comp49869_c0,comp32898_c0,comp51267_c0,comp65633_c0,comp25449_c0,comp49120_c0,comp50819_c0,comp48948_c0,comp44231_c0,comp71382_c0,comp64271_c0,comp60056_c0,comp48536_c0,comp63757_c0,comp57571_c0,comp66590_c0,comp18747_c0,comp63536_c0,comp62770_c0,comp86432_c0,comp66068_c0,comp47329_c0,comp60799_c0,comp52278_c0,comp50634_c0,comp181588_c0,comp66560_c0,comp54887_c0,comp31968_c0,comp5625…
GO:0050789	regulation of biological process	biological_process	0.0019301	0.13274	68	231	4930	25471	comp145759_c0,comp52006_c0,comp61039_c0,comp63565_c0,comp50634_c0,comp66774_c2,comp56257_c0,comp31968_c0,comp54200_c0,comp47329_c0,comp62770_c0,comp66068_c0,comp66590_c0,comp18747_c0,comp53297_c0,comp63536_c0,comp594090_c0,comp57571_c0,comp67101_c0,comp59895_c1,comp44231_c0,comp63757_c0,comp25449_c0,comp63934_c0,comp49120_c0,comp64500_c0,comp50819_c0,comp71227_c0,comp63537_c0,comp64718_c0,comp210…
GO:0019222	regulation of metabolic process	biological_process	0.0022869	0.15353	45	231	2982	25471	comp50634_c0,comp31968_c0,comp61237_c0,comp50426_c0,comp56257_c0,comp69871_c0,comp47122_c0,comp52006_c0,comp145759_c0,comp59393_c0,comp63565_c0,comp33408_c0,comp53213_c0,comp64653_c0,comp18747_c0,comp63536_c0,comp53297_c0,comp65192_c0,comp62770_c0,comp21050_c1,comp55735_c0,comp47329_c0,comp54259_c0,comp102671_c0,comp44231_c0,comp59176_c1,comp58573_c0,comp18781_c0,comp63757_c0,comp57426_c0,comp570…
GO:0005634	nucleus	cellular_component	0.0023001	0.15353	49	231	3286	25471	comp95664_c0,comp50819_c0,comp63934_c0,comp49120_c0,comp25449_c0,comp64500_c0,comp65633_c0,comp58287_c0,comp66724_c0,comp28353_c0,comp35291_c0,comp21050_c0,comp63543_c0,comp65179_c0,comp60176_c0,comp59309_c1,comp61193_c0,comp58573_c0,comp18781_c0,comp63757_c0,comp32995_c0,comp57045_c0,comp59176_c1,comp48536_c0,comp60056_c0,comp55398_c0,comp102671_c0,comp44231_c0,comp60799_c0,comp55735_c0,comp2105…
GO:0065007	biological regulation	biological_process	0.0033442	0.21999	70	231	5220	25471	comp63537_c0,comp71227_c0,comp50819_c0,comp64500_c0,comp63934_c0,comp49120_c0,comp25449_c0,comp65633_c0,comp66750_c0,comp21050_c0,comp64718_c0,comp67101_c0,comp57571_c0,comp594090_c0,comp63757_c0,comp44231_c0,comp59895_c1,comp47329_c0,comp54200_c0,comp53297_c0,comp18747_c0,comp63536_c0,comp66590_c0,comp66068_c0,comp62770_c0,comp63565_c0,comp61039_c0,comp52006_c0,comp145759_c0,comp31968_c0,comp562…
GO:0008037	cell recognition	biological_process	0.0037403	0.24253	4	231	58	25471	comp214512_c0,comp59787_c0,comp64824_c0,comp57571_c0
GO:0048610	cellular process involved in reproduction	biological_process	0.0037946	0.24259	8	231	246	25471	comp95664_c0,comp214512_c0,comp49188_c0,comp57571_c0,comp59787_c0,comp44231_c0,comp64824_c0,comp66724_c0
GO:0044707	single-multicellular organism process	biological_process	0.004128	0.26024	14	231	635	25471	comp52503_c0,comp63757_c0,comp59787_c0,comp34426_c0,comp64824_c0,comp102671_c0,comp56720_c0,comp214512_c0,comp63537_c0,comp59309_c1,comp66962_c0,comp57571_c0,comp60176_c0,comp64500_c0
GO:0005657	replication fork	cellular_component	0.0047984	0.29835	9	231	253	25471	comp25449_c0,comp45989_c0,comp52006_c0,comp47078_c0,comp59393_c0,comp50634_c0,comp19958_c0,comp18781_c0,comp88193_c0
GO:0038023	signaling receptor activity	molecular_function	0.0051696	0.31709	9	231	287	25471	comp56720_c0,comp66774_c2,comp52503_c0,comp31968_c0,comp60176_c0,comp61193_c0,comp95664_c0,comp62344_c0,comp63537_c0
GO:0043168	anion binding	molecular_function	0.0054316	0.32323	57	231	3739	25471	comp64962_c0,comp25449_c0,comp58456_c0,comp63934_c0,comp61334_c0,comp55304_c0,comp58101_c0,comp64718_c0,comp66902_c0,comp69152_c0,comp51267_c0,comp61995_c0,comp66768_c0,comp65665_c1,comp66750_c0,comp53158_c0,comp59309_c1,comp57571_c0,comp56843_c0,comp64824_c0,comp21556_c0,comp64271_c0,comp51101_c0,comp33248_c0,comp63757_c0,comp66250_c0,comp59787_c0,comp620285_c0,comp60315_c0,comp18781_c0,comp6532…
GO:0000166	nucleotide binding	molecular_function	0.0054833	0.32323	56	231	3661	25471	comp252670_c0,comp50634_c0,comp19958_c0,comp65709_c0,comp88193_c0,comp66859_c0,comp66560_c0,comp47078_c0,comp164463_c0,comp52006_c0,comp67027_c0,comp45989_c0,comp53213_c0,comp59998_c0,comp59393_c0,comp51519_c0,comp61178_c0,comp66068_c0,comp66948_c0,comp66410_c0,comp66728_c1,comp64327_c0,comp67088_c0,comp310213_c0,comp56679_c0,comp65326_c1,comp51101_c0,comp64271_c0,comp21556_c0,comp64824_c0,comp60…
GO:1901265	nucleoside phosphate binding	molecular_function	0.0054833	0.32323	56	231	3661	25471	comp61334_c0,comp58101_c0,comp55304_c0,comp60157_c0,comp64962_c0,comp58456_c0,comp25449_c0,comp61995_c0,comp69152_c0,comp51267_c0,comp66750_c0,comp65665_c1,comp53158_c0,comp66768_c0,comp64718_c0,comp28353_c0,comp66902_c0,comp56843_c0,comp57571_c0,comp59309_c1,comp18781_c0,comp60315_c0,comp66250_c0,comp620285_c0,comp63757_c0,comp59787_c0,comp21556_c0,comp64824_c0,comp51101_c0,comp64271_c0,comp6708…
GO:0044249	cellular biosynthetic process	biological_process	0.0058674	0.34023	81	231	6620	25471	comp57571_c0,comp19946_c0,comp56843_c0,comp67101_c0,comp60056_c0,comp44231_c0,comp63757_c0,comp66250_c0,comp33248_c0,comp25449_c0,comp63934_c0,comp49120_c0,comp64500_c0,comp21050_c0,comp34857_c0,comp53158_c0,comp65633_c0,comp145759_c0,comp52006_c0,comp59998_c0,comp63565_c0,comp50634_c0,comp181588_c0,comp44793_c0,comp56257_c0,comp66560_c0,comp52474_c1,comp64317_c0,comp31968_c0,comp66564_c1,comp518…
GO:0030435	sporulation resulting in formation of a cellular spore	biological_process	0.0059699	0.34023	2	231	13	25471	comp309702_c0,comp66410_c0
GO:0006310	DNA recombination	biological_process	0.0061173	0.34023	10	231	313	25471	comp18781_c0,comp88193_c0,comp19958_c0,comp50634_c0,comp68024_c0,comp59393_c0,comp47078_c0,comp52006_c0,comp45989_c0,comp25449_c0
GO:0043231	intracellular membrane-bounded organelle	cellular_component	0.0064522	0.34023	64	231	4801	25471	comp55735_c0,comp21050_c1,comp66410_c0,comp65192_c0,comp71260_c0,comp33408_c0,comp59393_c0,comp47078_c0,comp69871_c0,comp49188_c0,comp61237_c0,comp50426_c0,comp66573_c0,comp95664_c0,comp58287_c0,comp52503_c0,comp63543_c0,comp66724_c0,comp35291_c0,comp28353_c0,comp33902_c0,comp65179_c0,comp61193_c0,comp60176_c0,comp59309_c1,comp59176_c1,comp58573_c0,comp61456_c0,comp18781_c0,comp32995_c0,comp57045…
GO:0009059	macromolecule biosynthetic process	biological_process	0.0064726	0.34023	65	231	5170	25471	comp61334_c0,comp58456_c0,comp66504_c0,comp52503_c0,comp65665_c1,comp63543_c0,comp65179_c0,comp33902_c0,comp59309_c1,comp61193_c0,comp57426_c0,comp57045_c0,comp58573_c0,comp18781_c0,comp59176_c1,comp102671_c0,comp54259_c0,comp55735_c0,comp60454_c0,comp21050_c1,comp65192_c0,comp64653_c0,comp53213_c0,comp33408_c0,comp59393_c0,comp69871_c0,comp47122_c0,comp164463_c0,comp47078_c0,comp34575_c0,comp504…
GO:0043227	membrane-bounded organelle	cellular_component	0.0066052	0.34023	64	231	4806	25471	comp55735_c0,comp21050_c1,comp66410_c0,comp65192_c0,comp71260_c0,comp59393_c0,comp33408_c0,comp69871_c0,comp47078_c0,comp49188_c0,comp61237_c0,comp50426_c0,comp66573_c0,comp95664_c0,comp58287_c0,comp52503_c0,comp63543_c0,comp35291_c0,comp28353_c0,comp66724_c0,comp33902_c0,comp65179_c0,comp61193_c0,comp59309_c1,comp60176_c0,comp59176_c1,comp57045_c0,comp32995_c0,comp61456_c0,comp18781_c0,comp58573…
GO:0002064	epithelial cell development	biological_process	0.006981	0.34023	2	231	14	25471	comp49188_c0,comp95664_c0
GO:0007281	germ cell development	biological_process	0.006981	0.34023	2	231	14	25471	comp49188_c0,comp95664_c0
GO:0007286	spermatid development	biological_process	0.006981	0.34023	2	231	14	25471	comp49188_c0,comp95664_c0
GO:0007289	spermatid nucleus differentiation	biological_process	0.006981	0.34023	2	231	14	25471	comp49188_c0,comp95664_c0
GO:0035092	sperm chromatin condensation	biological_process	0.006981	0.34023	2	231	14	25471	comp49188_c0,comp95664_c0
GO:0048515	spermatid differentiation	biological_process	0.006981	0.34023	2	231	14	25471	comp49188_c0,comp95664_c0
GO:0005667	transcription factor complex	cellular_component	0.0071377	0.34023	20	231	1145	25471	comp61237_c0,comp59176_c1,comp63757_c0,comp57045_c0,comp18781_c0,comp44231_c0,comp50634_c0,comp33408_c0,comp59393_c0,comp63565_c0,comp52006_c0,comp69871_c0,comp59309_c1,comp18747_c0,comp53297_c0,comp62770_c0,comp63543_c0,comp64500_c0,comp25449_c0,comp63934_c0
GO:0009653	anatomical structure morphogenesis	biological_process	0.0071913	0.34023	5	231	139	25471	comp66410_c0,comp61995_c0,comp61190_c0,comp64500_c0,comp309702_c0
GO:0016791	phosphatase activity	molecular_function	0.007224	0.34023	8	231	239	25471	comp59393_c0,comp310213_c0,comp57571_c0,comp18781_c0,comp66068_c0,comp66560_c0,comp66902_c0,comp64271_c0
GO:0034645	cellular macromolecule biosynthetic process	biological_process	0.0072498	0.34023	64	231	5097	25471	comp55735_c0,comp54259_c0,comp21050_c1,comp65192_c0,comp33408_c0,comp59393_c0,comp64653_c0,comp53213_c0,comp47122_c0,comp69871_c0,comp47078_c0,comp164463_c0,comp61237_c0,comp34575_c0,comp50426_c0,comp53528_c0,comp66573_c0,comp61334_c0,comp58456_c0,comp52503_c0,comp66504_c0,comp65665_c1,comp63543_c0,comp33902_c0,comp65179_c0,comp61193_c0,comp59309_c1,comp59176_c1,comp57045_c0,comp57426_c0,comp1878…
GO:0009505	plant-type cell wall	cellular_component	0.0072708	0.34023	3	231	33	25471	comp32876_c0,comp59176_c1,comp47122_c0
GO:0009530	primary cell wall	cellular_component	0.0072708	0.34023	3	231	33	25471	comp47122_c0,comp32876_c0,comp59176_c1
GO:0044426	cell wall part	cellular_component	0.0072708	0.34023	3	231	33	25471	comp47122_c0,comp59176_c1,comp32876_c0
GO:0048222	glycoprotein network	cellular_component	0.0072708	0.34023	3	231	33	25471	comp32876_c0,comp59176_c1,comp47122_c0
GO:0016070	RNA metabolic process	biological_process	0.0075082	0.34452	49	231	3465	25471	comp64500_c0,comp25449_c0,comp63934_c0,comp49120_c0,comp71227_c0,comp63543_c0,comp21050_c0,comp69152_c0,comp65633_c0,comp52503_c0,comp61193_c0,comp59309_c1,comp33902_c0,comp56843_c0,comp65179_c0,comp44231_c0,comp102671_c0,comp71382_c0,comp59176_c1,comp57426_c0,comp63757_c0,comp57045_c0,comp58573_c0,comp18781_c0,comp60454_c0,comp21050_c1,comp65326_c1,comp47329_c0,comp55735_c0,comp60799_c0,comp5425…
GO:0019321	pentose metabolic process	biological_process	0.0075144	0.34452	2	231	13	25471	comp64824_c2,comp51400_c0
GO:0005365	myo-inositol transmembrane transporter activity	molecular_function	0.0083603	0.35799	1	231	1	25471	comp53636_c0
GO:0005366	myo-inositol:hydrogen symporter activity	molecular_function	0.0083603	0.35799	1	231	1	25471	comp53636_c0
GO:0015166	polyol transmembrane transporter activity	molecular_function	0.0083603	0.35799	1	231	1	25471	comp53636_c0
GO:0015665	alcohol transmembrane transporter activity	molecular_function	0.0083603	0.35799	1	231	1	25471	comp53636_c0
GO:0015791	polyol transport	biological_process	0.0083603	0.35799	1	231	1	25471	comp53636_c0
GO:0015798	myo-inositol transport	biological_process	0.0083603	0.35799	1	231	1	25471	comp53636_c0
GO:0090406	pollen tube	cellular_component	0.0083603	0.35799	1	231	1	25471	comp53636_c0
GO:0036094	small molecule binding	molecular_function	0.0084897	0.36014	56	231	3741	25471	comp53213_c0,comp59998_c0,comp59393_c0,comp47078_c0,comp164463_c0,comp67027_c0,comp45989_c0,comp52006_c0,comp88193_c0,comp66859_c0,comp66560_c0,comp252670_c0,comp19958_c0,comp50634_c0,comp65709_c0,comp64327_c0,comp310213_c0,comp67088_c0,comp56679_c0,comp65326_c1,comp66068_c0,comp66948_c0,comp66410_c0,comp66728_c1,comp61178_c0,comp51519_c0,comp56843_c0,comp57571_c0,comp59309_c1,comp60315_c0,comp18…
GO:0045596	negative regulation of cell differentiation	biological_process	0.0090232	0.37648	1	231	1	25471	comp54200_c0
GO:0044763	single-organism cellular process	biological_process	0.0090932	0.37648	80	231	6207	25471	comp71260_c0,comp66410_c0,comp62805_c0,comp52627_c0,comp30012_c0,comp55735_c0,comp310213_c0,comp19958_c0,comp88193_c0,comp50426_c0,comp61237_c0,comp49188_c0,comp67027_c0,comp69871_c0,comp47078_c0,comp214512_c0,comp62344_c0,comp59393_c0,comp51236_c0,comp66902_c0,comp66724_c0,comp56720_c0,comp52503_c0,comp65665_c1,comp66962_c0,comp309702_c0,comp66060_c0,comp54673_c0,comp95664_c0,comp54624_c0,comp64…
GO:0009888	tissue development	biological_process	0.0091238	0.37648	3	231	41	25471	comp95664_c0,comp34426_c0,comp49188_c0
GO:1901576	organic substance biosynthetic process	biological_process	0.0097229	0.39759	82	231	6847	25471	comp65633_c0,comp34857_c0,comp53158_c0,comp21050_c0,comp64500_c0,comp25449_c0,comp49120_c0,comp63934_c0,comp33248_c0,comp66250_c0,comp63757_c0,comp44231_c0,comp60056_c0,comp67101_c0,comp19946_c0,comp56843_c0,comp57571_c0,comp66590_c0,comp18747_c0,comp53297_c0,comp62770_c0,comp34199_c0,comp65326_c1,comp47329_c0,comp60799_c0,comp51884_c0,comp66564_c1,comp52474_c1,comp66560_c0,comp64317_c0,comp31968…
GO:0005488	binding	molecular_function	0.0099243	0.4022	159	231	14206	25471	comp52627_c0,comp41934_c0,comp62359_c0,comp61178_c0,comp62805_c0,comp65192_c0,comp164463_c0,comp47078_c0,comp67027_c0,comp33408_c0,comp59393_c0,comp53213_c0,comp22086_c0,comp63467_c0,comp61237_c0,comp50426_c0,comp55895_c0,comp64962_c0,comp58456_c0,comp53037_c0,comp58101_c0,comp95664_c0,comp58375_c0,comp60157_c0,comp35291_c0,comp28353_c0,comp65665_c1,comp66768_c0,comp61193_c0,comp59309_c1,comp1026…
GO:0006325	chromatin organization	biological_process	0.010064	0.40427	5	231	137	25471	comp69871_c0,comp49188_c0,comp55735_c0,comp60799_c0,comp95664_c0
GO:0043229	intracellular organelle	cellular_component	0.010351	0.41213	76	231	6236	25471	comp45989_c0,comp52006_c0,comp63565_c0,comp50634_c0,comp181588_c0,comp52278_c0,comp44793_c0,comp56257_c0,comp66560_c0,comp54887_c0,comp31968_c0,comp51884_c0,comp59242_c0,comp67088_c0,comp60799_c0,comp34199_c0,comp62770_c0,comp86432_c0,comp53297_c0,comp34426_c0,comp63536_c0,comp18747_c0,comp57571_c0,comp19946_c0,comp60056_c0,comp44231_c0,comp63757_c0,comp48536_c0,comp25449_c0,comp63934_c0,comp4912…
GO:0043226	organelle	cellular_component	0.010583	0.41771	76	231	6242	25471	comp55735_c0,comp21050_c1,comp65192_c0,comp66410_c0,comp71260_c0,comp59393_c0,comp33408_c0,comp49188_c0,comp47078_c0,comp69871_c0,comp50426_c0,comp88193_c0,comp61237_c0,comp19958_c0,comp66573_c0,comp53528_c0,comp95664_c0,comp58456_c0,comp52503_c0,comp66504_c0,comp58287_c0,comp66724_c0,comp28353_c0,comp35291_c0,comp63543_c0,comp65179_c0,comp55573_c0,comp33902_c0,comp60176_c0,comp59309_c1,comp61193…
GO:0050896	response to stimulus	biological_process	0.011701	0.45785	48	231	3491	25471	comp58573_c0,comp18781_c0,comp63757_c0,comp67101_c0,comp61193_c0,comp73286_c0,comp60176_c0,comp57571_c0,comp594090_c0,comp59309_c1,comp65633_c0,comp61995_c0,comp65665_c1,comp66750_c0,comp61190_c0,comp52503_c0,comp21050_c0,comp56720_c0,comp64718_c0,comp66902_c0,comp54624_c0,comp63537_c0,comp95664_c0,comp50819_c0,comp49120_c0,comp58456_c0,comp25449_c0,comp66962_c0,comp42012_c0,comp31968_c0,comp8819…
GO:0051093	negative regulation of developmental process	biological_process	0.011913	0.46215	1	231	2	25471	comp54200_c0
GO:0006997	nucleus organization	biological_process	0.012557	0.48303	2	231	21	25471	comp49188_c0,comp95664_c0
GO:0022414	reproductive process	biological_process	0.014283	0.54478	6	231	198	25471	comp49188_c0,comp57571_c0,comp64824_c0,comp59787_c0,comp214512_c0,comp95664_c0
GO:0044699	single-organism process	biological_process	0.014971	0.56628	90	231	7416	25471	comp66410_c0,comp62805_c0,comp71260_c0,comp30012_c0,comp310213_c0,comp55735_c0,comp53234_c0,comp52627_c0,comp50426_c0,comp88193_c0,comp61237_c0,comp19958_c0,comp66573_c0,comp214512_c0,comp62344_c0,comp59393_c0,comp51236_c0,comp49188_c0,comp69871_c0,comp67027_c0,comp47078_c0,comp52503_c0,comp65665_c1,comp66902_c0,comp66724_c0,comp56720_c0,comp60157_c0,comp54673_c0,comp95664_c0,comp54624_c0,comp648…
GO:0009058	biosynthetic process	biological_process	0.016807	0.63048	83	231	7058	25471	comp66564_c1,comp51884_c0,comp60799_c0,comp65326_c1,comp47329_c0,comp34199_c0,comp62770_c0,comp51400_c0,comp53297_c0,comp18747_c0,comp66590_c0,comp145759_c0,comp52006_c0,comp59998_c0,comp63565_c0,comp181588_c0,comp50634_c0,comp44793_c0,comp56257_c0,comp31968_c0,comp64317_c0,comp66560_c0,comp52474_c1,comp49120_c0,comp63934_c0,comp25449_c0,comp64500_c0,comp21050_c0,comp53158_c0,comp34857_c0,comp656…
GO:0004872	receptor activity	molecular_function	0.01704	0.63396	9	231	357	25471	comp95664_c0,comp63537_c0,comp62344_c0,comp60176_c0,comp61193_c0,comp66774_c2,comp52503_c0,comp31968_c0,comp56720_c0
GO:0043934	sporulation	biological_process	0.01722	0.63547	2	231	26	25471	comp66410_c0,comp309702_c0
GO:0003674	molecular_function	molecular_function	0.020291	0.70552	214	231	21831	25471	comp50804_c0,comp55573_c0,comp32669_c0,comp33902_c0,comp60176_c0,comp73286_c0,comp18781_c0,comp61456_c0,comp57045_c0,comp287239_c0,comp59176_c1,comp33928_c0,comp55398_c0,comp64824_c0,comp61334_c0,comp63434_c0,comp61204_c0,comp35484_c0,comp66504_c0,comp52503_c0,comp58287_c0,comp66724_c0,comp66360_c1,comp66902_c0,comp64653_c0,comp26484_c0,comp62344_c0,comp57229_c0,comp33811_c0,comp49188_c0,comp8819…
GO:0009856	pollination	biological_process	0.020301	0.70552	3	231	53	25471	comp64824_c0,comp59787_c0,comp214512_c0
GO:0009875	pollen-pistil interaction	biological_process	0.020301	0.70552	3	231	53	25471	comp59787_c0,comp214512_c0,comp64824_c0
GO:0048544	recognition of pollen	biological_process	0.020301	0.70552	3	231	53	25471	comp64824_c0,comp214512_c0,comp59787_c0
GO:0045595	regulation of cell differentiation	biological_process	0.020687	0.70552	1	231	2	25471	comp54200_c0
GO:0016673	oxidoreductase activity, acting on a sulfur group of donors, iron-sulfur protein as acceptor	molecular_function	0.020828	0.70552	1	231	1	25471	comp33902_c0
GO:0019418	sulfide oxidation	biological_process	0.020828	0.70552	1	231	1	25471	comp33902_c0
GO:0019424	sulfide oxidation, using siroheme sulfite reductase	biological_process	0.020828	0.70552	1	231	1	25471	comp33902_c0
GO:0042644	chloroplast nucleoid	cellular_component	0.020828	0.70552	1	231	1	25471	comp33902_c0
GO:0042646	plastid nucleoid	cellular_component	0.020828	0.70552	1	231	1	25471	comp33902_c0
GO:0050311	sulfite reductase (ferredoxin) activity	molecular_function	0.020828	0.70552	1	231	1	25471	comp33902_c0
GO:0051276	chromosome organization	biological_process	0.021656	0.72685	5	231	161	25471	comp55735_c0,comp60799_c0,comp95664_c0,comp69871_c0,comp49188_c0
GO:0008134	transcription factor binding	molecular_function	0.021778	0.72685	5	231	132	25471	comp59393_c0,comp52006_c0,comp59309_c1,comp25449_c0,comp50634_c0
GO:0044702	single organism reproductive process	biological_process	0.022686	0.75163	3	231	71	25471	comp95664_c0,comp49188_c0,comp57571_c0
GO:0016994	precorrin-6A reductase activity	molecular_function	0.023772	0.78188	1	231	2	25471	comp52503_c0
GO:0042578	phosphoric ester hydrolase activity	molecular_function	0.024258	0.79215	9	231	383	25471	comp66560_c0,comp66068_c0,comp18781_c0,comp66902_c0,comp64271_c0,comp59393_c0,comp310213_c0,comp58101_c0,comp57571_c0
GO:0090304	nucleic acid metabolic process	biological_process	0.026019	0.84359	61	231	4933	25471	comp71227_c0,comp95664_c0,comp63934_c0,comp49120_c0,comp25449_c0,comp64500_c0,comp52503_c0,comp65633_c0,comp69152_c0,comp21050_c0,comp63543_c0,comp65179_c0,comp56843_c0,comp33902_c0,comp59309_c1,comp61193_c0,comp58573_c0,comp18781_c0,comp57045_c0,comp63757_c0,comp57426_c0,comp59176_c1,comp60056_c0,comp102671_c0,comp71382_c0,comp44231_c0,comp54259_c0,comp60799_c0,comp68024_c0,comp55735_c0,comp6532…
GO:0004888	transmembrane signaling receptor activity	molecular_function	0.028724	0.86324	6	231	212	25471	comp56720_c0,comp60176_c0,comp31968_c0,comp63537_c0,comp62344_c0,comp52503_c0
GO:0051716	cellular response to stimulus	biological_process	0.029985	0.86324	37	231	2578	25471	comp18781_c0,comp63757_c0,comp67101_c0,comp61193_c0,comp60176_c0,comp57571_c0,comp594090_c0,comp59309_c1,comp66750_c0,comp65665_c1,comp52503_c0,comp56720_c0,comp64718_c0,comp66902_c0,comp54624_c0,comp63537_c0,comp95664_c0,comp50819_c0,comp49120_c0,comp66962_c0,comp25449_c0,comp31968_c0,comp88193_c0,comp66774_c2,comp19958_c0,comp50634_c0,comp59393_c0,comp62344_c0,comp47078_c0,comp45989_c0,comp5200…
GO:0009755	hormone-mediated signaling pathway	biological_process	0.030002	0.86324	2	231	30	25471	comp49120_c0,comp61193_c0
GO:0032870	cellular response to hormone stimulus	biological_process	0.030002	0.86324	2	231	30	25471	comp61193_c0,comp49120_c0
GO:0071310	cellular response to organic substance	biological_process	0.030002	0.86324	2	231	30	25471	comp49120_c0,comp61193_c0
GO:0071495	cellular response to endogenous stimulus	biological_process	0.030002	0.86324	2	231	30	25471	comp61193_c0,comp49120_c0
GO:0001518	voltage-gated sodium channel complex	cellular_component	0.030204	0.86324	1	231	5	25471	comp48536_c0
GO:0005248	voltage-gated sodium channel activity	molecular_function	0.030204	0.86324	1	231	5	25471	comp48536_c0
GO:0034706	sodium channel complex	cellular_component	0.030204	0.86324	1	231	5	25471	comp48536_c0
GO:0045132	meiotic chromosome segregation	biological_process	0.030297	0.86324	2	231	30	25471	comp44231_c0,comp66724_c0
GO:0007602	phototransduction	biological_process	0.03089	0.86324	1	231	2	25471	comp50819_c0
GO:0009585	red, far-red light phototransduction	biological_process	0.03089	0.86324	1	231	2	25471	comp50819_c0
GO:0009639	response to red or far red light	biological_process	0.03089	0.86324	1	231	2	25471	comp50819_c0
GO:0010017	red or far-red light signaling pathway	biological_process	0.03089	0.86324	1	231	2	25471	comp50819_c0
GO:0071214	cellular response to abiotic stimulus	biological_process	0.03089	0.86324	1	231	2	25471	comp50819_c0
GO:0071478	cellular response to radiation	biological_process	0.03089	0.86324	1	231	2	25471	comp50819_c0
GO:0071482	cellular response to light stimulus	biological_process	0.03089	0.86324	1	231	2	25471	comp50819_c0
GO:0071489	cellular response to red or far red light	biological_process	0.03089	0.86324	1	231	2	25471	comp50819_c0
GO:0004751	ribose-5-phosphate isomerase activity	molecular_function	0.031045	0.86324	1	231	4	25471	comp64824_c2
GO:0009052	pentose-phosphate shunt, non-oxidative branch	biological_process	0.031045	0.86324	1	231	4	25471	comp64824_c2
GO:0046983	protein dimerization activity	molecular_function	0.031223	0.86324	8	231	403	25471	comp57045_c0,comp62770_c0,comp61237_c0,comp66410_c0,comp18747_c0,comp44231_c0,comp63565_c0,comp49120_c0
GO:0005654	nucleoplasm	cellular_component	0.031511	0.86324	20	231	1339	25471	comp59309_c1,comp52006_c0,comp69871_c0,comp63565_c0,comp59393_c0,comp33408_c0,comp50634_c0,comp44231_c0,comp18781_c0,comp57045_c0,comp63757_c0,comp59176_c1,comp61237_c0,comp63934_c0,comp25449_c0,comp64500_c0,comp63543_c0,comp62770_c0,comp18747_c0,comp53297_c0
GO:0044451	nucleoplasm part	cellular_component	0.031511	0.86324	20	231	1339	25471	comp52006_c0,comp69871_c0,comp59309_c1,comp63565_c0,comp59393_c0,comp33408_c0,comp44231_c0,comp50634_c0,comp61237_c0,comp59176_c1,comp63757_c0,comp57045_c0,comp18781_c0,comp64500_c0,comp25449_c0,comp63934_c0,comp63543_c0,comp53297_c0,comp18747_c0,comp62770_c0
GO:0004871	signal transducer activity	molecular_function	0.031564	0.86324	10	231	467	25471	comp31968_c0,comp52503_c0,comp66774_c2,comp56720_c0,comp63537_c0,comp62344_c0,comp54624_c0,comp95664_c0,comp61193_c0,comp60176_c0
GO:0060089	molecular transducer activity	molecular_function	0.031564	0.86324	10	231	467	25471	comp60176_c0,comp61193_c0,comp95664_c0,comp54624_c0,comp62344_c0,comp63537_c0,comp56720_c0,comp66774_c2,comp52503_c0,comp31968_c0
GO:0048646	anatomical structure formation involved in morphogenesis	biological_process	0.031944	0.86324	2	231	32	25471	comp66410_c0,comp309702_c0
GO:0019953	sexual reproduction	biological_process	0.032228	0.86324	3	231	81	25471	comp95664_c0,comp49188_c0,comp57571_c0
GO:0007283	spermatogenesis	biological_process	0.032282	0.86324	2	231	37	25471	comp49188_c0,comp95664_c0
GO:0048232	male gamete generation	biological_process	0.032282	0.86324	2	231	37	25471	comp49188_c0,comp95664_c0
GO:0050877	neurological system process	biological_process	0.032483	0.86324	5	231	155	25471	comp52503_c0,comp63537_c0,comp60176_c0,comp66962_c0,comp56720_c0
GO:0000003	reproduction	biological_process	0.032521	0.86324	9	231	449	25471	comp57571_c0,comp49188_c0,comp51236_c0,comp95664_c0,comp214512_c0,comp64824_c0,comp44231_c0,comp66724_c0,comp59787_c0
GO:0022412	cellular process involved in reproduction in multicellular organism	biological_process	0.034575	0.91242	2	231	34	25471	comp95664_c0,comp49188_c0
GO:0004107	chorismate synthase activity	molecular_function	0.035127	0.9169	1	231	4	25471	comp61326_c0
GO:0048468	cell development	biological_process	0.035149	0.9169	2	231	33	25471	comp95664_c0,comp49188_c0
GO:0010467	gene expression	biological_process	0.035623	0.92397	53	231	4394	25471	comp31968_c0,comp61237_c0,comp50426_c0,comp56257_c0,comp53528_c0,comp181588_c0,comp50634_c0,comp63565_c0,comp59393_c0,comp33408_c0,comp64653_c0,comp69871_c0,comp47122_c0,comp52006_c0,comp145759_c0,comp18747_c0,comp53297_c0,comp66590_c0,comp65192_c0,comp62770_c0,comp60799_c0,comp55735_c0,comp65326_c1,comp47329_c0,comp54259_c0,comp21050_c1,comp60454_c0,comp59176_c1,comp58573_c0,comp18781_c0,comp637…
GO:0048513	organ development	biological_process	0.035892	0.92566	2	231	29	25471	comp34426_c0,comp102671_c0
GO:0006281	DNA repair	biological_process	0.037	0.94884	11	231	522	25471	comp59393_c0,comp68024_c0,comp25449_c0,comp45989_c0,comp52006_c0,comp47078_c0,comp63757_c0,comp88193_c0,comp18781_c0,comp50634_c0,comp19958_c0
GO:0008200	ion channel inhibitor activity	molecular_function	0.038204	0.96709	5	231	199	25471	comp55573_c0,comp66859_c0,comp31786_c0,comp21050_c1,comp61178_c0
GO:0016248	channel inhibitor activity	molecular_function	0.038204	0.96709	5	231	199	25471	comp55573_c0,comp66859_c0,comp21050_c1,comp31786_c0,comp61178_c0
GO:0030284	estrogen receptor activity	molecular_function	0.038351	0.96709	1	231	4	25471	comp61193_c0
GO:0006974	response to DNA damage stimulus	biological_process	0.038886	0.97516	11	231	527	25471	comp18781_c0,comp88193_c0,comp63757_c0,comp50634_c0,comp19958_c0,comp59393_c0,comp68024_c0,comp47078_c0,comp52006_c0,comp45989_c0,comp25449_c0
GO:0048731	system development	biological_process	0.04053	1	2	231	32	25471	comp34426_c0,comp102671_c0
GO:0010007	magnesium chelatase complex	cellular_component	0.043102	1	5	231	128	25471	comp66560_c0,comp66410_c0,comp47078_c0,comp57571_c0,comp50634_c0
GO:0016851	magnesium chelatase activity	molecular_function	0.043102	1	5	231	128	25471	comp66560_c0,comp66410_c0,comp57571_c0,comp50634_c0,comp47078_c0
GO:0051002	ligase activity, forming nitrogen-metal bonds	molecular_function	0.043102	1	5	231	128	25471	comp66410_c0,comp66560_c0,comp47078_c0,comp50634_c0,comp57571_c0
GO:0051003	ligase activity, forming nitrogen-metal bonds, forming coordination complexes	molecular_function	0.043102	1	5	231	128	25471	comp66560_c0,comp66410_c0,comp47078_c0,comp57571_c0,comp50634_c0
GO:0044434	chloroplast part	cellular_component	0.04334	1	6	231	199	25471	comp33902_c0,comp66560_c0,comp66410_c0,comp57571_c0,comp50634_c0,comp47078_c0
GO:0044435	plastid part	cellular_component	0.04334	1	6	231	199	25471	comp57571_c0,comp50634_c0,comp47078_c0,comp33902_c0,comp66560_c0,comp66410_c0
GO:0016568	chromatin modification	biological_process	0.043933	1	3	231	67	25471	comp55735_c0,comp60799_c0,comp69871_c0
GO:0044706	multi-multicellular organism process	biological_process	0.044651	1	3	231	73	25471	comp214512_c0,comp59787_c0,comp64824_c0
GO:0007517	muscle organ development	biological_process	0.045769	1	1	231	4	25471	comp102671_c0
GO:0061061	muscle structure development	biological_process	0.045769	1	1	231	4	25471	comp102671_c0
GO:0009295	nucleoid	cellular_component	0.047527	1	1	231	4	25471	comp33902_c0
GO:0008194	UDP-glycosyltransferase activity	molecular_function	0.047527	1	5	231	169	25471	comp66250_c0,comp35484_c0,comp64317_c0,comp66564_c1,comp164463_c0
GO:0033554	cellular response to stress	biological_process	0.048915	1	11	231	561	25471	comp63757_c0,comp88193_c0,comp18781_c0,comp50634_c0,comp19958_c0,comp68024_c0,comp59393_c0,comp45989_c0,comp52006_c0,comp47078_c0,comp25449_c0
GO:0015850	organic hydroxy compound transport	biological_process	0.050174	1	1	231	3	25471	comp53636_c0
GO:1901618	organic hydroxy compound transmembrane transporter activity	molecular_function	0.050174	1	1	231	3	25471	comp53636_c0
GO:0005092	GDP-dissociation inhibitor activity	molecular_function	0.051337	1	1	231	6	25471	comp31999_c0
GO:0005094	Rho GDP-dissociation inhibitor activity	molecular_function	0.051337	1	1	231	6	25471	comp31999_c0
GO:0003008	system process	biological_process	0.051628	1	5	231	179	25471	comp56720_c0,comp66962_c0,comp60176_c0,comp63537_c0,comp52503_c0
GO:0051536	iron-sulfur cluster binding	molecular_function	0.051894	1	6	231	249	25471	comp59965_c1,comp49188_c0,comp65709_c0,comp95664_c0,comp33902_c0,comp58287_c0
GO:0051540	metal cluster binding	molecular_function	0.051894	1	6	231	249	25471	comp65709_c0,comp49188_c0,comp59965_c1,comp58287_c0,comp33902_c0,comp95664_c0
GO:0019033	viral tegument	cellular_component	0.052148	1	2	231	33	25471	comp64824_c0,comp62344_c0
GO:0006139	nucleobase-containing compound metabolic process	biological_process	0.052347	1	70	231	5980	25471	comp58573_c0,comp18781_c0,comp57045_c0,comp57426_c0,comp59176_c1,comp102671_c0,comp65179_c0,comp33902_c0,comp59309_c1,comp61193_c0,comp52503_c0,comp28353_c0,comp63543_c0,comp58101_c0,comp95664_c0,comp64824_c2,comp50426_c0,comp88193_c0,comp34575_c0,comp482456_c0,comp61237_c0,comp19958_c0,comp66573_c0,comp53213_c0,comp64653_c0,comp33408_c0,comp59393_c0,comp49188_c0,comp47078_c0,comp69871_c0,comp471…
GO:0042742	defense response to bacterium	biological_process	0.053023	1	3	231	87	25471	comp73286_c0,comp95664_c0,comp51400_c0
GO:0009617	response to bacterium	biological_process	0.05364	1	3	231	88	25471	comp51400_c0,comp95664_c0,comp73286_c0
GO:0007339	binding of sperm to zona pellucida	biological_process	0.053659	1	1	231	5	25471	comp57571_c0
GO:0009988	cell-cell recognition	biological_process	0.053659	1	1	231	5	25471	comp57571_c0
GO:0035036	sperm-egg recognition	biological_process	0.053659	1	1	231	5	25471	comp57571_c0
GO:0009536	plastid	cellular_component	0.054688	1	7	231	288	25471	comp57571_c0,comp50634_c0,comp47078_c0,comp59242_c0,comp33902_c0,comp66560_c0,comp66410_c0
GO:0046999	regulation of conjugation	biological_process	0.055222	1	1	231	6	25471	comp61039_c0
GO:0004402	histone acetyltransferase activity	molecular_function	0.05555	1	2	231	38	25471	comp69871_c0,comp64500_c0
GO:0006473	protein acetylation	biological_process	0.056062	1	1	231	5	25471	comp69871_c0
GO:0006475	internal protein amino acid acetylation	biological_process	0.056062	1	1	231	5	25471	comp69871_c0
GO:0016573	histone acetylation	biological_process	0.056062	1	1	231	5	25471	comp69871_c0
GO:0018393	internal peptidyl-lysine acetylation	biological_process	0.056062	1	1	231	5	25471	comp69871_c0
GO:0018394	peptidyl-lysine acetylation	biological_process	0.056062	1	1	231	5	25471	comp69871_c0
GO:0043543	protein acylation	biological_process	0.056062	1	1	231	5	25471	comp69871_c0
GO:0050829	defense response to Gram-negative bacterium	biological_process	0.056233	1	1	231	8	25471	comp73286_c0
GO:0046483	heterocycle metabolic process	biological_process	0.056745	1	75	231	6504	25471	comp34199_c0,comp62770_c0,comp66590_c0,comp18747_c0,comp51400_c0,comp63536_c0,comp53297_c0,comp51884_c0,comp65326_c1,comp47329_c0,comp60799_c0,comp68024_c0,comp50634_c0,comp56257_c0,comp66560_c0,comp31968_c0,comp145759_c0,comp45989_c0,comp52006_c0,comp63565_c0,comp21050_c0,comp69152_c0,comp65633_c0,comp25449_c0,comp49120_c0,comp63934_c0,comp64500_c0,comp71227_c0,comp60056_c0,comp44231_c0,comp7138…
GO:0006323	DNA packaging	biological_process	0.057546	1	3	231	103	25471	comp49188_c0,comp33902_c0,comp95664_c0
GO:0005143	interleukin-12 receptor binding	molecular_function	0.057799	1	1	231	5	25471	comp66590_c0
GO:0042022	interleukin-12 receptor complex	cellular_component	0.057799	1	1	231	5	25471	comp66590_c0
GO:0004819	glutamine-tRNA ligase activity	molecular_function	0.057923	1	1	231	4	25471	comp63757_c0
GO:0006425	glutaminyl-tRNA aminoacylation	biological_process	0.057923	1	1	231	4	25471	comp63757_c0
GO:0004615	phosphomannomutase activity	molecular_function	0.057977	1	1	231	5	25471	comp26573_c0
GO:0019307	mannose biosynthetic process	biological_process	0.057977	1	1	231	5	25471	comp26573_c0
GO:0044462	external encapsulating structure part	cellular_component	0.058041	1	3	231	79	25471	comp59176_c1,comp32876_c0,comp47122_c0
GO:0010383	cell wall polysaccharide metabolic process	biological_process	0.058109	1	1	231	5	25471	comp57481_c0
GO:0010410	hemicellulose metabolic process	biological_process	0.058109	1	1	231	5	25471	comp57481_c0
GO:0045491	xylan metabolic process	biological_process	0.058109	1	1	231	5	25471	comp57481_c0
GO:0045493	xylan catabolic process	biological_process	0.058109	1	1	231	5	25471	comp57481_c0
GO:0046559	alpha-glucuronidase activity	molecular_function	0.058109	1	1	231	5	25471	comp57481_c0
GO:0071103	DNA conformation change	biological_process	0.058743	1	4	231	159	25471	comp49188_c0,comp63536_c0,comp33902_c0,comp95664_c0
GO:0006275	regulation of DNA replication	biological_process	0.058867	1	2	231	35	25471	comp33902_c0,comp53213_c0
GO:0007154	cell communication	biological_process	0.059314	1	30	231	2144	25471	comp64824_c0,comp59787_c0,comp66774_c2,comp31968_c0,comp594090_c0,comp59309_c1,comp60176_c0,comp57571_c0,comp61193_c0,comp214512_c0,comp62344_c0,comp67101_c0,comp66902_c0,comp64718_c0,comp56720_c0,comp52503_c0,comp65665_c1,comp66750_c0,comp66068_c0,comp66410_c0,comp66590_c0,comp62805_c0,comp66962_c0,comp63934_c0,comp49120_c0,comp50819_c0,comp95664_c0,comp63537_c0,comp54624_c0,comp310213_c0
GO:0017111	nucleoside-triphosphatase activity	molecular_function	0.059645	1	21	231	1246	25471	comp66902_c0,comp66410_c0,comp66068_c0,comp53158_c0,comp64962_c0,comp25449_c0,comp67088_c0,comp310213_c0,comp58101_c0,comp50634_c0,comp19958_c0,comp64271_c0,comp66560_c0,comp63757_c0,comp88193_c0,comp18781_c0,comp45989_c0,comp52006_c0,comp47078_c0,comp57571_c0,comp59393_c0
GO:0005956	protein kinase CK2 complex	cellular_component	0.060153	1	1	231	6	25471	comp57571_c0
GO:0015995	chlorophyll biosynthetic process	biological_process	0.060709	1	5	231	145	25471	comp66410_c0,comp66560_c0,comp47078_c0,comp50634_c0,comp57571_c0
GO:0044703	multi-organism reproductive process	biological_process	0.060801	1	3	231	81	25471	comp59787_c0,comp214512_c0,comp64824_c0
GO:0044424	intracellular part	cellular_component	0.061023	1	87	231	7816	25471	comp49120_c0,comp63934_c0,comp25449_c0,comp64500_c0,comp71227_c0,comp50819_c0,comp21050_c0,comp53158_c0,comp34857_c0,comp65633_c0,comp69152_c0,comp57571_c0,comp56843_c0,comp19946_c0,comp60056_c0,comp71382_c0,comp44231_c0,comp63757_c0,comp48536_c0,comp51884_c0,comp60799_c0,comp67088_c0,comp59242_c0,comp34199_c0,comp86432_c0,comp62770_c0,comp18747_c0,comp53297_c0,comp34426_c0,comp63536_c0,comp66590…
GO:0016247	channel regulator activity	molecular_function	0.061316	1	5	231	229	25471	comp61178_c0,comp31786_c0,comp21050_c1,comp66859_c0,comp55573_c0
GO:0006694	steroid biosynthetic process	biological_process	0.062374	1	4	231	151	25471	comp50634_c0,comp28353_c0,comp67101_c0,comp34575_c0
GO:0008202	steroid metabolic process	biological_process	0.062374	1	4	231	151	25471	comp67101_c0,comp34575_c0,comp50634_c0,comp28353_c0
GO:0008466	glycogenin glucosyltransferase activity	molecular_function	0.063484	1	1	231	8	25471	comp66250_c0
GO:0000272	polysaccharide catabolic process	biological_process	0.066033	1	2	231	39	25471	comp57354_c0,comp57481_c0
GO:0015979	photosynthesis	biological_process	0.066356	1	9	231	463	25471	comp50634_c0,comp31999_c0,comp66560_c0,comp66410_c0,comp57571_c0,comp47078_c0,comp62344_c0,comp23712_c0,comp59242_c0
GO:0019207	kinase regulator activity	molecular_function	0.066578	1	2	231	40	25471	comp59176_c1,comp57571_c0
GO:0019887	protein kinase regulator activity	molecular_function	0.066578	1	2	231	40	25471	comp57571_c0,comp59176_c1
GO:0007600	sensory perception	biological_process	0.066726	1	3	231	87	25471	comp60176_c0,comp52503_c0,comp63537_c0
GO:0007606	sensory perception of chemical stimulus	biological_process	0.066726	1	3	231	87	25471	comp60176_c0,comp63537_c0,comp52503_c0
GO:0007591	molting cycle, chitin-based cuticle	biological_process	0.067381	1	1	231	8	25471	comp59309_c1
GO:0008255	ecdysis-triggering hormone activity	molecular_function	0.067381	1	1	231	8	25471	comp59309_c1
GO:0018990	ecdysis, chitin-based cuticle	biological_process	0.067381	1	1	231	8	25471	comp59309_c1
GO:0022404	molting cycle process	biological_process	0.067381	1	1	231	8	25471	comp59309_c1
GO:0042303	molting cycle	biological_process	0.067381	1	1	231	8	25471	comp59309_c1
GO:0007049	cell cycle	biological_process	0.067488	1	9	231	497	25471	comp57571_c0,comp310213_c0,comp51236_c0,comp44231_c0,comp66724_c0,comp66410_c0,comp18747_c0,comp59176_c1,comp57045_c0
GO:0007126	meiosis	biological_process	0.067857	1	2	231	45	25471	comp44231_c0,comp66724_c0
GO:0051321	meiotic cell cycle	biological_process	0.067857	1	2	231	45	25471	comp66724_c0,comp44231_c0
GO:0046373	L-arabinose metabolic process	biological_process	0.068128	1	1	231	6	25471	comp51400_c0
GO:0046556	alpha-N-arabinofuranosidase activity	molecular_function	0.068128	1	1	231	6	25471	comp51400_c0
GO:0016817	hydrolase activity, acting on acid anhydrides	molecular_function	0.068968	1	23	231	1457	25471	comp66560_c0,comp88193_c0,comp18781_c0,comp63757_c0,comp50634_c0,comp19958_c0,comp64271_c0,comp59393_c0,comp47078_c0,comp52006_c0,comp45989_c0,comp57571_c0,comp66410_c0,comp66068_c0,comp53158_c0,comp66902_c0,comp310213_c0,comp67088_c0,comp71227_c0,comp58101_c0,comp64962_c0,comp53234_c0,comp25449_c0
GO:0004838	L-tyrosine:2-oxoglutarate aminotransferase activity	molecular_function	0.069115	1	1	231	6	25471	comp33248_c0
GO:0006103	2-oxoglutarate metabolic process	biological_process	0.069115	1	1	231	6	25471	comp33248_c0
GO:0070547	L-tyrosine aminotransferase activity	molecular_function	0.069115	1	1	231	6	25471	comp33248_c0
GO:0006725	cellular aromatic compound metabolic process	biological_process	0.069193	1	74	231	6465	25471	comp95664_c0,comp58101_c0,comp64824_c2,comp52503_c0,comp28353_c0,comp63543_c0,comp65179_c0,comp33902_c0,comp61326_c0,comp59309_c1,comp61193_c0,comp57045_c0,comp57426_c0,comp18781_c0,comp58573_c0,comp59176_c1,comp102671_c0,comp54259_c0,comp55735_c0,comp60454_c0,comp21050_c1,comp65192_c0,comp66410_c0,comp64653_c0,comp53213_c0,comp59393_c0,comp33408_c0,comp49188_c0,comp47122_c0,comp69871_c0,comp4707…
GO:0034641	cellular nitrogen compound metabolic process	biological_process	0.069978	1	75	231	6569	25471	comp61237_c0,comp482456_c0,comp88193_c0,comp50426_c0,comp34575_c0,comp66573_c0,comp19958_c0,comp59393_c0,comp33408_c0,comp64653_c0,comp53213_c0,comp69871_c0,comp47122_c0,comp47078_c0,comp49188_c0,comp66410_c0,comp65192_c0,comp55735_c0,comp54259_c0,comp60454_c0,comp21050_c1,comp33928_c0,comp59176_c1,comp57426_c0,comp57045_c0,comp58573_c0,comp18781_c0,comp102671_c0,comp61326_c0,comp33902_c0,comp651…
GO:0042176	regulation of protein catabolic process	biological_process	0.070039	1	1	231	6	25471	comp63757_c0
GO:0019566	arabinose metabolic process	biological_process	0.070315	1	1	231	7	25471	comp51400_c0
GO:0004115	3',5'-cyclic-AMP phosphodiesterase activity	molecular_function	0.070365	1	1	231	6	25471	comp58101_c0
GO:0006198	cAMP catabolic process	biological_process	0.070365	1	1	231	6	25471	comp58101_c0
GO:0016569	covalent chromatin modification	biological_process	0.071045	1	2	231	30	25471	comp60799_c0,comp69871_c0
GO:0016570	histone modification	biological_process	0.071045	1	2	231	30	25471	comp69871_c0,comp60799_c0
GO:0006955	immune response	biological_process	0.071219	1	4	231	168	25471	comp66590_c0,comp61995_c0,comp61190_c0,comp594090_c0
GO:0016462	pyrophosphatase activity	molecular_function	0.071511	1	21	231	1281	25471	comp47078_c0,comp45989_c0,comp52006_c0,comp57571_c0,comp59393_c0,comp19958_c0,comp50634_c0,comp64271_c0,comp66560_c0,comp18781_c0,comp88193_c0,comp63757_c0,comp64962_c0,comp25449_c0,comp67088_c0,comp310213_c0,comp58101_c0,comp66902_c0,comp66410_c0,comp66068_c0,comp53158_c0
GO:0051052	regulation of DNA metabolic process	biological_process	0.071625	1	2	231	39	25471	comp53213_c0,comp33902_c0
GO:0000746	conjugation	biological_process	0.071705	1	2	231	48	25471	comp56257_c0,comp61039_c0
GO:0009214	cyclic nucleotide catabolic process	biological_process	0.072528	1	1	231	7	25471	comp58101_c0
GO:0043167	ion binding	molecular_function	0.07271	1	81	231	6743	25471	comp64271_c0,comp51101_c0,comp59787_c0,comp66250_c0,comp620285_c0,comp63757_c0,comp33248_c0,comp57571_c0,comp56843_c0,comp32680_c0,comp60596_c0,comp67101_c0,comp59225_c0,comp32898_c0,comp64718_c0,comp21047_c0,comp66750_c0,comp53158_c0,comp51267_c0,comp69152_c0,comp61995_c0,comp25449_c0,comp63934_c0,comp64500_c0,comp55304_c0,comp50634_c0,comp252670_c0,comp65709_c0,comp33860_c0,comp66560_c0,comp612…
GO:0001533	cornified envelope	cellular_component	0.073451	1	1	231	4	25471	comp34426_c0
GO:0030216	keratinocyte differentiation	biological_process	0.073451	1	1	231	4	25471	comp34426_c0
GO:0005525	GTP binding	molecular_function	0.074319	1	10	231	528	25471	comp51267_c0,comp66560_c0,comp66410_c0,comp47078_c0,comp67027_c0,comp52006_c0,comp58456_c0,comp57571_c0,comp25449_c0,comp310213_c0
GO:0032561	guanyl ribonucleotide binding	molecular_function	0.074319	1	10	231	528	25471	comp66410_c0,comp66560_c0,comp51267_c0,comp310213_c0,comp25449_c0,comp58456_c0,comp57571_c0,comp52006_c0,comp67027_c0,comp47078_c0
GO:0019001	guanyl nucleotide binding	molecular_function	0.07449	1	10	231	529	25471	comp66560_c0,comp66410_c0,comp51267_c0,comp310213_c0,comp25449_c0,comp58456_c0,comp57571_c0,comp52006_c0,comp67027_c0,comp47078_c0
GO:0043565	sequence-specific DNA binding	molecular_function	0.075272	1	9	231	539	25471	comp44231_c0,comp57045_c0,comp62770_c0,comp18747_c0,comp61237_c0,comp53213_c0,comp48948_c0,comp63565_c0,comp33408_c0
GO:0005623	cell	cellular_component	0.075287	1	97	231	8910	25471	comp56257_c0,comp66560_c0,comp64317_c0,comp54887_c0,comp31968_c0,comp50634_c0,comp181588_c0,comp44793_c0,comp52278_c0,comp63565_c0,comp52006_c0,comp45989_c0,comp62770_c0,comp86432_c0,comp66068_c0,comp66590_c0,comp18747_c0,comp63536_c0,comp53297_c0,comp34426_c0,comp34199_c0,comp51884_c0,comp60799_c0,comp67088_c0,comp59242_c0,comp63757_c0,comp66250_c0,comp48536_c0,comp60056_c0,comp44231_c0,comp7138…
GO:0044464	cell part	cellular_component	0.075287	1	97	231	8910	25471	comp34199_c0,comp86432_c0,comp66068_c0,comp62770_c0,comp18747_c0,comp63536_c0,comp34426_c0,comp53297_c0,comp66590_c0,comp51884_c0,comp60799_c0,comp67088_c0,comp59242_c0,comp181588_c0,comp50634_c0,comp52278_c0,comp44793_c0,comp56257_c0,comp54887_c0,comp31968_c0,comp66560_c0,comp64317_c0,comp45989_c0,comp52006_c0,comp63565_c0,comp21050_c0,comp64718_c0,comp53158_c0,comp34857_c0,comp65633_c0,comp6915…
GO:0009734	auxin mediated signaling pathway	biological_process	0.077628	1	1	231	11	25471	comp49120_c0
GO:0071365	cellular response to auxin stimulus	biological_process	0.077628	1	1	231	11	25471	comp49120_c0
GO:0031515	tRNA (m1A) methyltransferase complex	cellular_component	0.077887	1	1	231	7	25471	comp63543_c0
GO:0043527	tRNA methyltransferase complex	cellular_component	0.077887	1	1	231	7	25471	comp63543_c0
GO:1901360	organic cyclic compound metabolic process	biological_process	0.079068	1	75	231	6618	25471	comp63565_c0,comp145759_c0,comp52006_c0,comp45989_c0,comp56257_c0,comp31968_c0,comp66560_c0,comp50634_c0,comp51884_c0,comp68024_c0,comp60799_c0,comp47329_c0,comp65326_c1,comp62770_c0,comp18747_c0,comp51400_c0,comp63536_c0,comp53297_c0,comp66590_c0,comp34199_c0,comp56843_c0,comp67101_c0,comp57571_c0,comp63757_c0,comp33248_c0,comp60056_c0,comp71382_c0,comp44231_c0,comp71227_c0,comp49120_c0,comp6393…
GO:0005496	steroid binding	molecular_function	0.079906	1	1	231	9	25471	comp61193_c0
GO:0005575	cellular_component	cellular_component	0.079986	1	141	231	13667	25471	comp59393_c0,comp51236_c0,comp33408_c0,comp69871_c0,comp47078_c0,comp164463_c0,comp61237_c0,comp55895_c0,comp50426_c0,comp53528_c0,comp30012_c0,comp52627_c0,comp21050_c1,comp65192_c0,comp61178_c0,comp23712_c0,comp66367_c0,comp66327_c0,comp61193_c0,comp59309_c1,comp32995_c0,comp62870_c0,comp58573_c0,comp102671_c0,comp54624_c0,comp54673_c0,comp95664_c0,comp66060_c0,comp66962_c0,comp58456_c0,comp265…
GO:0031981	nuclear lumen	cellular_component	0.080443	1	22	231	1654	25471	comp69871_c0,comp52006_c0,comp49188_c0,comp59309_c1,comp59393_c0,comp63565_c0,comp33408_c0,comp44231_c0,comp50634_c0,comp61237_c0,comp59176_c1,comp57045_c0,comp63757_c0,comp18781_c0,comp64500_c0,comp25449_c0,comp63934_c0,comp95664_c0,comp63543_c0,comp53297_c0,comp18747_c0,comp62770_c0
GO:0015994	chlorophyll metabolic process	biological_process	0.081381	1	6	231	231	25471	comp50634_c0,comp57571_c0,comp47078_c0,comp52503_c0,comp66560_c0,comp66410_c0
GO:0033014	tetrapyrrole biosynthetic process	biological_process	0.081661	1	6	231	232	25471	comp47078_c0,comp57571_c0,comp50634_c0,comp66410_c0,comp66560_c0,comp52503_c0
GO:0009913	epidermal cell differentiation	biological_process	0.082314	1	1	231	5	25471	comp34426_c0
GO:0003854	3-beta-hydroxy-delta5-steroid dehydrogenase activity	molecular_function	0.082925	1	3	231	102	25471	comp28353_c0,comp34575_c0,comp67101_c0
GO:0008207	C21-steroid hormone metabolic process	biological_process	0.082925	1	3	231	102	25471	comp28353_c0,comp67101_c0,comp34575_c0
GO:0008209	androgen metabolic process	biological_process	0.082925	1	3	231	102	25471	comp28353_c0,comp34575_c0,comp67101_c0
GO:0008210	estrogen metabolic process	biological_process	0.082925	1	3	231	102	25471	comp28353_c0,comp67101_c0,comp34575_c0
GO:0016229	steroid dehydrogenase activity	molecular_function	0.082925	1	3	231	102	25471	comp34575_c0,comp67101_c0,comp28353_c0
GO:0033764	steroid dehydrogenase activity, acting on the CH-OH group of donors, NAD or NADP as acceptor	molecular_function	0.082925	1	3	231	102	25471	comp28353_c0,comp67101_c0,comp34575_c0
GO:0051186	cofactor metabolic process	biological_process	0.083122	1	14	231	848	25471	comp56843_c0,comp95664_c0,comp64824_c2,comp57571_c0,comp49188_c0,comp47078_c0,comp34857_c0,comp52503_c0,comp33928_c0,comp66410_c0,comp66560_c0,comp58287_c0,comp28353_c0,comp50634_c0
GO:0044260	cellular macromolecule metabolic process	biological_process	0.08417	1	94	231	8592	25471	comp44793_c0,comp50634_c0,comp181588_c0,comp64317_c0,comp31968_c0,comp56257_c0,comp45989_c0,comp52006_c0,comp145759_c0,comp63565_c0,comp59998_c0,comp66590_c0,comp18747_c0,comp63536_c0,comp53297_c0,comp62770_c0,comp66564_c1,comp47329_c0,comp65326_c1,comp68024_c0,comp60799_c0,comp44231_c0,comp71382_c0,comp64271_c0,comp51101_c0,comp60056_c0,comp63757_c0,comp66250_c0,comp59787_c0,comp57481_c0,comp575…
GO:0008544	epidermis development	biological_process	0.084991	1	1	231	6	25471	comp34426_c0
GO:0043588	skin development	biological_process	0.084991	1	1	231	6	25471	comp34426_c0
GO:0016628	oxidoreductase activity, acting on the CH-CH group of donors, NAD or NADP as acceptor	molecular_function	0.085184	1	2	231	52	25471	comp28353_c0,comp52503_c0
GO:0004555	alpha,alpha-trehalase activity	molecular_function	0.085254	1	1	231	8	25471	comp63467_c0
GO:0015927	trehalase activity	molecular_function	0.085254	1	1	231	8	25471	comp63467_c0
GO:0051188	cofactor biosynthetic process	biological_process	0.085371	1	11	231	607	25471	comp49188_c0,comp57571_c0,comp47078_c0,comp56843_c0,comp95664_c0,comp50634_c0,comp34857_c0,comp66560_c0,comp66410_c0,comp58287_c0,comp33928_c0
GO:0007276	gamete generation	biological_process	0.085374	1	2	231	59	25471	comp95664_c0,comp49188_c0
GO:0000902	cell morphogenesis	biological_process	0.085522	1	2	231	52	25471	comp61190_c0,comp61995_c0
GO:0032989	cellular component morphogenesis	biological_process	0.085522	1	2	231	52	25471	comp61995_c0,comp61190_c0
GO:0034708	methyltransferase complex	cellular_component	0.0865	1	1	231	8	25471	comp63543_c0
GO:0004930	G-protein coupled receptor activity	molecular_function	0.087347	1	3	231	103	25471	comp31968_c0,comp62344_c0,comp63537_c0
GO:0030488	tRNA methylation	biological_process	0.087917	1	1	231	9	25471	comp63543_c0
GO:0004809	tRNA (guanine-N2-)-methyltransferase activity	molecular_function	0.089564	1	1	231	7	25471	comp71382_c0
GO:0005272	sodium channel activity	molecular_function	0.090236	1	1	231	11	25471	comp48536_c0
GO:0015018	galactosylgalactosylxylosylprotein 3-beta-glucuronosyltransferase activity	molecular_function	0.091548	1	1	231	8	25471	comp164463_c0
GO:0015020	glucuronosyltransferase activity	molecular_function	0.091548	1	1	231	8	25471	comp164463_c0
GO:0009821	alkaloid biosynthetic process	biological_process	0.092953	1	1	231	10	25471	comp33248_c0
GO:0051090	regulation of sequence-specific DNA binding transcription factor activity	biological_process	0.093343	1	1	231	7	25471	comp50426_c0
GO:0008937	ferredoxin-NAD(P) reductase activity	molecular_function	0.093509	1	1	231	11	25471	comp26573_c0
GO:0016731	oxidoreductase activity, acting on iron-sulfur proteins as donors, NAD or NADP as acceptor	molecular_function	0.093509	1	1	231	11	25471	comp26573_c0
GO:0045892	negative regulation of transcription, DNA-dependent	biological_process	0.093622	1	2	231	61	25471	comp33902_c0,comp47329_c0
GO:0051253	negative regulation of RNA metabolic process	biological_process	0.093622	1	2	231	61	25471	comp47329_c0,comp33902_c0
GO:0008810	cellulase activity	molecular_function	0.093938	1	1	231	9	25471	comp57354_c0
GO:0005622	intracellular	cellular_component	0.094272	1	92	231	8455	25471	comp53528_c0,comp66573_c0,comp19958_c0,comp61237_c0,comp55895_c0,comp50426_c0,comp88193_c0,comp69871_c0,comp47078_c0,comp49188_c0,comp62344_c0,comp59393_c0,comp33408_c0,comp51236_c0,comp71260_c0,comp31999_c0,comp66410_c0,comp65192_c0,comp21050_c1,comp55735_c0,comp310213_c0,comp55398_c0,comp102671_c0,comp59176_c1,comp32995_c0,comp57045_c0,comp18781_c0,comp61456_c0,comp58573_c0,comp61193_c0,comp593…
GO:0043233	organelle lumen	cellular_component	0.09461	1	22	231	1683	25471	comp64500_c0,comp25449_c0,comp63934_c0,comp95664_c0,comp63543_c0,comp18747_c0,comp53297_c0,comp62770_c0,comp69871_c0,comp52006_c0,comp59309_c1,comp49188_c0,comp59393_c0,comp63565_c0,comp33408_c0,comp44231_c0,comp50634_c0,comp61237_c0,comp59176_c1,comp63757_c0,comp57045_c0,comp18781_c0
GO:0070013	intracellular organelle lumen	cellular_component	0.09461	1	22	231	1683	25471	comp62770_c0,comp53297_c0,comp18747_c0,comp63543_c0,comp95664_c0,comp25449_c0,comp63934_c0,comp64500_c0,comp63757_c0,comp57045_c0,comp18781_c0,comp61237_c0,comp59176_c1,comp50634_c0,comp44231_c0,comp63565_c0,comp33408_c0,comp59393_c0,comp59309_c1,comp49188_c0,comp69871_c0,comp52006_c0
GO:0004114	3',5'-cyclic-nucleotide phosphodiesterase activity	molecular_function	0.094615	1	1	231	10	25471	comp58101_c0
GO:0033692	cellular polysaccharide biosynthetic process	biological_process	0.095414	1	7	231	304	25471	comp64317_c0,comp67101_c0,comp61334_c0,comp66250_c0,comp59998_c0,comp65665_c1,comp34575_c0
GO:0016818	hydrolase activity, acting on acid anhydrides, in phosphorus-containing anhydrides	molecular_function	0.095493	1	21	231	1336	25471	comp57571_c0,comp47078_c0,comp45989_c0,comp52006_c0,comp59393_c0,comp64271_c0,comp19958_c0,comp50634_c0,comp18781_c0,comp88193_c0,comp63757_c0,comp66560_c0,comp25449_c0,comp64962_c0,comp58101_c0,comp310213_c0,comp67088_c0,comp66902_c0,comp53158_c0,comp66068_c0,comp66410_c0
GO:0006029	proteoglycan metabolic process	biological_process	0.095823	1	1	231	9	25471	comp164463_c0
GO:0030166	proteoglycan biosynthetic process	biological_process	0.095823	1	1	231	9	25471	comp164463_c0
GO:0030204	chondroitin sulfate metabolic process	biological_process	0.095823	1	1	231	9	25471	comp164463_c0
GO:0030206	chondroitin sulfate biosynthetic process	biological_process	0.095823	1	1	231	9	25471	comp164463_c0
GO:0050650	chondroitin sulfate proteoglycan biosynthetic process	biological_process	0.095823	1	1	231	9	25471	comp164463_c0
GO:0050654	chondroitin sulfate proteoglycan metabolic process	biological_process	0.095823	1	1	231	9	25471	comp164463_c0
GO:0005780	extrinsic to intraperoxisomal membrane	cellular_component	0.096146	1	1	231	6	25471	comp66410_c0
GO:0031312	extrinsic to organelle membrane	cellular_component	0.096146	1	1	231	6	25471	comp66410_c0
GO:0045033	peroxisome inheritance	biological_process	0.096146	1	1	231	6	25471	comp66410_c0
GO:0048308	organelle inheritance	biological_process	0.096146	1	1	231	6	25471	comp66410_c0
GO:0046148	pigment biosynthetic process	biological_process	0.096521	1	6	231	223	25471	comp47078_c0,comp50634_c0,comp57571_c0,comp66560_c0,comp66410_c0,comp56843_c0
GO:0014070	response to organic cyclic compound	biological_process	0.096912	1	1	231	10	25471	comp61193_c0
GO:0043401	steroid hormone mediated signaling pathway	biological_process	0.096912	1	1	231	10	25471	comp61193_c0
GO:0048545	response to steroid hormone stimulus	biological_process	0.096912	1	1	231	10	25471	comp61193_c0
GO:0071383	cellular response to steroid hormone stimulus	biological_process	0.096912	1	1	231	10	25471	comp61193_c0
GO:0071407	cellular response to organic cyclic compound	biological_process	0.096912	1	1	231	10	25471	comp61193_c0
GO:0002376	immune system process	biological_process	0.09723	1	4	231	183	25471	comp61995_c0,comp66590_c0,comp61190_c0,comp594090_c0
GO:0019012	virion	cellular_component	0.09807	1	12	231	774	25471	comp63757_c0,comp314441_c0,comp31968_c0,comp34199_c0,comp47850_c0,comp64824_c0,comp64327_c0,comp62344_c0,comp56679_c0,comp54624_c0,comp55441_c0,comp149698_c0
GO:0006952	defense response	biological_process	0.098978	1	6	231	367	25471	comp51400_c0,comp42012_c0,comp95664_c0,comp73286_c0,comp60176_c0,comp58456_c0
GO:0009733	response to auxin stimulus	biological_process	0.099025	1	1	231	13	25471	comp49120_c0
GO:0007059	chromosome segregation	biological_process	0.0993	1	4	231	140	25471	comp66410_c0,comp57571_c0,comp66724_c0,comp44231_c0
GO:0008009	chemokine activity	molecular_function	0.099333	1	1	231	10	25471	comp594090_c0
GO:0042379	chemokine receptor binding	molecular_function	0.099333	1	1	231	10	25471	comp594090_c0
GO:0001510	RNA methylation	biological_process	0.099577	1	2	231	45	25471	comp71382_c0,comp63543_c0
GO:0005618	cell wall	cellular_component	0.10041	1	4	231	203	25471	comp32876_c0,comp66250_c0,comp59176_c1,comp47122_c0
GO:0006778	porphyrin-containing compound metabolic process	biological_process	0.10054	1	6	231	248	25471	comp66410_c0,comp66560_c0,comp52503_c0,comp47078_c0,comp50634_c0,comp57571_c0
GO:0009507	chloroplast	cellular_component	0.1007	1	6	231	266	25471	comp57571_c0,comp50634_c0,comp47078_c0,comp33902_c0,comp66560_c0,comp66410_c0
GO:0000123	histone acetyltransferase complex	cellular_component	0.10126	1	2	231	55	25471	comp64500_c0,comp69871_c0
GO:0008113	peptide-methionine (S)-S-oxide reductase activity	molecular_function	0.10156	1	1	231	13	25471	comp19958_c0
GO:0001514	selenocysteine incorporation	biological_process	0.10163	1	1	231	8	25471	comp58456_c0
GO:0006451	translational readthrough	biological_process	0.10163	1	1	231	8	25471	comp58456_c0
GO:0016426	tRNA (adenine) methyltransferase activity	molecular_function	0.10179	1	1	231	9	25471	comp63543_c0
GO:0016429	tRNA (adenine-N1-)-methyltransferase activity	molecular_function	0.10179	1	1	231	9	25471	comp63543_c0
GO:1901566	organonitrogen compound biosynthetic process	biological_process	0.10185	1	19	231	1350	25471	comp61326_c0,comp56843_c0,comp164463_c0,comp47078_c0,comp57571_c0,comp49188_c0,comp33928_c0,comp33248_c0,comp61237_c0,comp66560_c0,comp63757_c0,comp50634_c0,comp95664_c0,comp51884_c0,comp66410_c0,comp58287_c0,comp52503_c0,comp34199_c0,comp28353_c0
GO:0003707	steroid hormone receptor activity	molecular_function	0.10223	1	1	231	11	25471	comp61193_c0
GO:0001932	regulation of protein phosphorylation	biological_process	0.10363	1	2	231	54	25471	comp57571_c0,comp59176_c1
GO:0031399	regulation of protein modification process	biological_process	0.10363	1	2	231	54	25471	comp59176_c1,comp57571_c0
GO:0043549	regulation of kinase activity	biological_process	0.10363	1	2	231	54	25471	comp57571_c0,comp59176_c1
GO:0045859	regulation of protein kinase activity	biological_process	0.10363	1	2	231	54	25471	comp57571_c0,comp59176_c1
GO:0051338	regulation of transferase activity	biological_process	0.10363	1	2	231	54	25471	comp59176_c1,comp57571_c0
GO:0006779	porphyrin-containing compound biosynthetic process	biological_process	0.1044	1	5	231	176	25471	comp47078_c0,comp50634_c0,comp57571_c0,comp66560_c0,comp66410_c0
GO:0008277	regulation of G-protein coupled receptor protein signaling pathway	biological_process	0.1048	1	1	231	11	25471	comp67101_c0
GO:0042325	regulation of phosphorylation	biological_process	0.10609	1	2	231	55	25471	comp59176_c1,comp57571_c0
GO:0018205	peptidyl-lysine modification	biological_process	0.10615	1	1	231	13	25471	comp69871_c0
GO:0034754	cellular hormone metabolic process	biological_process	0.10626	1	3	231	117	25471	comp28353_c0,comp67101_c0,comp34575_c0
GO:0043170	macromolecule metabolic process	biological_process	0.10708	1	101	231	9364	25471	comp19946_c0,comp56843_c0,comp67101_c0,comp57571_c0,comp53636_c0,comp57481_c0,comp66250_c0,comp59787_c0,comp63757_c0,comp64271_c0,comp51101_c0,comp60056_c0,comp44231_c0,comp71382_c0,comp55304_c0,comp50819_c0,comp71227_c0,comp25449_c0,comp49120_c0,comp63934_c0,comp64500_c0,comp53158_c0,comp69152_c0,comp65633_c0,comp61995_c0,comp57354_c0,comp21050_c0,comp59998_c0,comp63565_c0,comp145759_c0,comp5200…
GO:0010817	regulation of hormone levels	biological_process	0.10722	1	3	231	118	25471	comp34575_c0,comp67101_c0,comp28353_c0
GO:0042445	hormone metabolic process	biological_process	0.10722	1	3	231	118	25471	comp34575_c0,comp67101_c0,comp28353_c0
GO:0016616	oxidoreductase activity, acting on the CH-OH group of donors, NAD or NADP as acceptor	molecular_function	0.10805	1	7	231	393	25471	comp50645_c0,comp28353_c0,comp33928_c0,comp67101_c0,comp34575_c0,comp56843_c0,comp60157_c0
GO:0003830	beta-1,4-mannosylglycoprotein 4-beta-N-acetylglucosaminyltransferase activity	molecular_function	0.11041	1	1	231	14	25471	comp66564_c1
GO:0033993	response to lipid	biological_process	0.11238	1	1	231	11	25471	comp61193_c0
GO:0071396	cellular response to lipid	biological_process	0.11238	1	1	231	11	25471	comp61193_c0
GO:0071944	cell periphery	cellular_component	0.11245	1	10	231	674	25471	comp32876_c0,comp55573_c0,comp47122_c0,comp53636_c0,comp59176_c1,comp64317_c0,comp66590_c0,comp48536_c0,comp66250_c0,comp63757_c0
GO:0031974	membrane-enclosed lumen	cellular_component	0.1127	1	22	231	1718	25471	comp95664_c0,comp25449_c0,comp63934_c0,comp64500_c0,comp62770_c0,comp18747_c0,comp53297_c0,comp63543_c0,comp63565_c0,comp33408_c0,comp59393_c0,comp59309_c1,comp49188_c0,comp52006_c0,comp69871_c0,comp57045_c0,comp63757_c0,comp18781_c0,comp61237_c0,comp59176_c1,comp50634_c0,comp44231_c0
GO:0001071	nucleic acid binding transcription factor activity	molecular_function	0.11408	1	13	231	956	25471	comp63565_c0,comp33408_c0,comp63934_c0,comp61237_c0,comp53297_c0,comp18747_c0,comp59176_c1,comp62770_c0,comp63757_c0,comp57045_c0,comp18781_c0,comp44231_c0,comp63543_c0
GO:0003700	sequence-specific DNA binding transcription factor activity	molecular_function	0.11408	1	13	231	956	25471	comp18781_c0,comp63757_c0,comp62770_c0,comp57045_c0,comp18747_c0,comp53297_c0,comp59176_c1,comp61237_c0,comp44231_c0,comp63543_c0,comp63565_c0,comp33408_c0,comp63934_c0
GO:0023052	signaling	biological_process	0.11456	1	27	231	2034	25471	comp594090_c0,comp59309_c1,comp53636_c0,comp57571_c0,comp60176_c0,comp61193_c0,comp67101_c0,comp62344_c0,comp66774_c2,comp31968_c0,comp66962_c0,comp49120_c0,comp50819_c0,comp95664_c0,comp63537_c0,comp54624_c0,comp310213_c0,comp66902_c0,comp64718_c0,comp56720_c0,comp52503_c0,comp66750_c0,comp65665_c1,comp66068_c0,comp66590_c0,comp66410_c0,comp62805_c0
GO:0017080	sodium channel regulator activity	molecular_function	0.11604	1	2	231	58	25471	comp61178_c0,comp21050_c1
GO:0019871	sodium channel inhibitor activity	molecular_function	0.11604	1	2	231	58	25471	comp21050_c1,comp61178_c0
GO:0000271	polysaccharide biosynthetic process	biological_process	0.11671	1	7	231	324	25471	comp66250_c0,comp59998_c0,comp65665_c1,comp34575_c0,comp64317_c0,comp67101_c0,comp61334_c0
GO:0004161	dimethylallyltranstransferase activity	molecular_function	0.11704	1	1	231	13	25471	comp50634_c0
GO:0008831	dTDP-4-dehydrorhamnose reductase activity	molecular_function	0.11727	1	2	231	57	25471	comp67101_c0,comp34575_c0
GO:0007338	single fertilization	biological_process	0.1176	1	1	231	13	25471	comp57571_c0
GO:0009566	fertilization	biological_process	0.1176	1	1	231	13	25471	comp57571_c0
GO:0009064	glutamine family amino acid metabolic process	biological_process	0.11798	1	3	231	121	25471	comp62036_c0,comp63757_c0,comp33248_c0
GO:0005976	polysaccharide metabolic process	biological_process	0.11855	1	10	231	593	25471	comp34575_c0,comp65665_c1,comp66250_c0,comp64317_c0,comp57354_c0,comp63467_c0,comp59998_c0,comp61334_c0,comp67101_c0,comp57481_c0
GO:0004673	protein histidine kinase activity	molecular_function	0.11859	1	3	231	100	25471	comp66774_c2,comp95664_c0,comp66902_c0
GO:0009365	protein histidine kinase complex	cellular_component	0.11859	1	3	231	100	25471	comp95664_c0,comp66774_c2,comp66902_c0
GO:0045226	extracellular polysaccharide biosynthetic process	biological_process	0.11888	1	2	231	58	25471	comp34575_c0,comp67101_c0
GO:0046379	extracellular polysaccharide metabolic process	biological_process	0.11888	1	2	231	58	25471	comp67101_c0,comp34575_c0
GO:0015081	sodium ion transmembrane transporter activity	molecular_function	0.11893	1	2	231	60	25471	comp48536_c0,comp63757_c0
GO:0010629	negative regulation of gene expression	biological_process	0.11993	1	2	231	67	25471	comp33902_c0,comp47329_c0
GO:0042151	nematocyst	cellular_component	0.12094	1	1	231	15	25471	comp55573_c0
GO:0004623	phospholipase A2 activity	molecular_function	0.12101	1	1	231	11	25471	comp61273_c0
GO:0035639	purine ribonucleoside triphosphate binding	molecular_function	0.12137	1	41	231	3043	25471	comp58456_c0,comp25449_c0,comp58101_c0,comp55304_c0,comp61334_c0,comp66902_c0,comp53158_c0,comp65665_c1,comp66768_c0,comp61995_c0,comp51267_c0,comp69152_c0,comp57571_c0,comp59309_c1,comp51101_c0,comp64271_c0,comp21556_c0,comp64824_c0,comp60315_c0,comp18781_c0,comp63757_c0,comp66250_c0,comp59787_c0,comp64327_c0,comp67088_c0,comp56679_c0,comp310213_c0,comp65326_c1,comp66068_c0,comp66410_c0,comp4707…
GO:0006855	drug transmembrane transport	biological_process	0.123	1	2	231	68	25471	comp30012_c0,comp56720_c0
GO:0015238	drug transmembrane transporter activity	molecular_function	0.123	1	2	231	68	25471	comp56720_c0,comp30012_c0
GO:0015893	drug transport	biological_process	0.123	1	2	231	68	25471	comp56720_c0,comp30012_c0
GO:0090484	drug transporter activity	molecular_function	0.123	1	2	231	68	25471	comp30012_c0,comp56720_c0
GO:0005524	ATP binding	molecular_function	0.12372	1	38	231	2755	25471	comp19958_c0,comp50634_c0,comp88193_c0,comp66560_c0,comp45989_c0,comp52006_c0,comp47078_c0,comp59998_c0,comp53213_c0,comp59393_c0,comp66068_c0,comp66410_c0,comp64327_c0,comp65326_c1,comp67088_c0,comp56679_c0,comp310213_c0,comp64271_c0,comp51101_c0,comp64824_c0,comp21556_c0,comp59787_c0,comp66250_c0,comp63757_c0,comp18781_c0,comp60315_c0,comp59309_c1,comp57571_c0,comp66902_c0,comp66768_c0,comp5315…
GO:0019867	outer membrane	cellular_component	0.12379	1	4	231	202	25471	comp53636_c0,comp56257_c0,comp61039_c0,comp60799_c0
GO:0030638	polyketide metabolic process	biological_process	0.12412	1	2	231	60	25471	comp34575_c0,comp67101_c0
GO:0030639	polyketide biosynthetic process	biological_process	0.12412	1	2	231	60	25471	comp34575_c0,comp67101_c0
GO:0016730	oxidoreductase activity, acting on iron-sulfur proteins as donors	molecular_function	0.12456	1	1	231	15	25471	comp26573_c0
GO:0009532	plastid stroma	cellular_component	0.1247	1	1	231	16	25471	comp33902_c0
GO:0009570	chloroplast stroma	cellular_component	0.1247	1	1	231	16	25471	comp33902_c0
GO:0009074	aromatic amino acid family catabolic process	biological_process	0.1247	1	1	231	11	25471	comp33248_c0
GO:0001503	ossification	biological_process	0.12471	1	1	231	19	25471	comp63757_c0
GO:0048523	negative regulation of cellular process	biological_process	0.12537	1	3	231	140	25471	comp47329_c0,comp33902_c0,comp54200_c0
GO:0008948	oxaloacetate decarboxylase activity	molecular_function	0.12802	1	1	231	16	25471	comp63757_c0
GO:0035725	sodium ion transmembrane transport	biological_process	0.12802	1	1	231	16	25471	comp63757_c0
GO:0071436	sodium ion export	biological_process	0.12802	1	1	231	16	25471	comp63757_c0
GO:0042493	response to drug	biological_process	0.12844	1	2	231	71	25471	comp56720_c0,comp30012_c0
GO:0003713	transcription coactivator activity	molecular_function	0.12879	1	1	231	18	25471	comp69871_c0
GO:0034637	cellular carbohydrate biosynthetic process	biological_process	0.13173	1	7	231	329	25471	comp61334_c0,comp67101_c0,comp64317_c0,comp34575_c0,comp65665_c1,comp59998_c0,comp66250_c0
GO:0044423	virion part	cellular_component	0.13288	1	11	231	731	25471	comp34199_c0,comp47850_c0,comp64824_c0,comp63757_c0,comp314441_c0,comp31968_c0,comp55441_c0,comp64327_c0,comp56679_c0,comp54624_c0,comp62344_c0
GO:0048193	Golgi vesicle transport	biological_process	0.13297	1	4	231	178	25471	comp61456_c0,comp32669_c0,comp71260_c0,comp52627_c0
GO:0005126	cytokine receptor binding	molecular_function	0.13535	1	2	231	67	25471	comp66590_c0,comp594090_c0
GO:0001664	G-protein coupled receptor binding	molecular_function	0.13623	1	1	231	14	25471	comp594090_c0
GO:0046058	cAMP metabolic process	biological_process	0.13783	1	1	231	14	25471	comp58101_c0
GO:0043228	non-membrane-bounded organelle	cellular_component	0.13816	1	26	231	2281	25471	comp95664_c0,comp67088_c0,comp55735_c0,comp58456_c0,comp25449_c0,comp53158_c0,comp66504_c0,comp63536_c0,comp34426_c0,comp66724_c0,comp55573_c0,comp33902_c0,comp59393_c0,comp49188_c0,comp47078_c0,comp45989_c0,comp52006_c0,comp18781_c0,comp88193_c0,comp63757_c0,comp60056_c0,comp181588_c0,comp19958_c0,comp50634_c0,comp44231_c0,comp53528_c0
GO:0043232	intracellular non-membrane-bounded organelle	cellular_component	0.13816	1	26	231	2281	25471	comp66724_c0,comp66504_c0,comp53158_c0,comp34426_c0,comp63536_c0,comp25449_c0,comp58456_c0,comp95664_c0,comp55735_c0,comp67088_c0,comp50634_c0,comp19958_c0,comp60056_c0,comp181588_c0,comp44231_c0,comp53528_c0,comp63757_c0,comp88193_c0,comp18781_c0,comp49188_c0,comp45989_c0,comp52006_c0,comp47078_c0,comp55573_c0,comp33902_c0,comp59393_c0
GO:0006857	oligopeptide transport	biological_process	0.14004	1	2	231	72	25471	comp66327_c0,comp63537_c0
GO:0051707	response to other organism	biological_process	0.14157	1	3	231	142	25471	comp95664_c0,comp51400_c0,comp73286_c0
GO:0016137	glycoside metabolic process	biological_process	0.14235	1	2	231	65	25471	comp67101_c0,comp34575_c0
GO:0016138	glycoside biosynthetic process	biological_process	0.14235	1	2	231	65	25471	comp67101_c0,comp34575_c0
GO:0019872	streptomycin biosynthetic process	biological_process	0.14235	1	2	231	65	25471	comp67101_c0,comp34575_c0
GO:0030647	aminoglycoside antibiotic metabolic process	biological_process	0.14235	1	2	231	65	25471	comp34575_c0,comp67101_c0
GO:0030648	aminoglycoside antibiotic biosynthetic process	biological_process	0.14235	1	2	231	65	25471	comp34575_c0,comp67101_c0
GO:0046173	polyol biosynthetic process	biological_process	0.14235	1	2	231	65	25471	comp67101_c0,comp34575_c0
GO:0046343	streptomycin metabolic process	biological_process	0.14235	1	2	231	65	25471	comp34575_c0,comp67101_c0
GO:0006950	response to stress	biological_process	0.14285	1	17	231	1356	25471	comp51400_c0,comp58456_c0,comp25449_c0,comp95664_c0,comp68024_c0,comp50634_c0,comp19958_c0,comp88193_c0,comp18781_c0,comp63757_c0,comp42012_c0,comp60176_c0,comp47078_c0,comp73286_c0,comp52006_c0,comp45989_c0,comp59393_c0
GO:0019080	viral genome expression	biological_process	0.14292	1	2	231	57	25471	comp60454_c0,comp50426_c0
GO:0016775	phosphotransferase activity, nitrogenous group as acceptor	molecular_function	0.14306	1	3	231	111	25471	comp95664_c0,comp66774_c2,comp66902_c0
GO:0016538	cyclin-dependent protein serine/threonine kinase regulator activity	molecular_function	0.14356	1	1	231	15	25471	comp59176_c1
GO:0042626	ATPase activity, coupled to transmembrane movement of substances	molecular_function	0.1437	1	4	231	195	25471	comp57571_c0,comp66410_c0,comp66560_c0,comp63757_c0
GO:0043492	ATPase activity, coupled to movement of substances	molecular_function	0.1437	1	4	231	195	25471	comp57571_c0,comp66560_c0,comp66410_c0,comp63757_c0
GO:0046165	alcohol biosynthetic process	biological_process	0.1444	1	2	231	66	25471	comp67101_c0,comp34575_c0
GO:0043234	protein complex	cellular_component	0.14515	1	50	231	4318	25471	comp51884_c0,comp59242_c0,comp67088_c0,comp34199_c0,comp71260_c0,comp62770_c0,comp66590_c0,comp31999_c0,comp66410_c0,comp18747_c0,comp53297_c0,comp49188_c0,comp69871_c0,comp45989_c0,comp52006_c0,comp47078_c0,comp62344_c0,comp63565_c0,comp33408_c0,comp59393_c0,comp50634_c0,comp19958_c0,comp66573_c0,comp55895_c0,comp50426_c0,comp88193_c0,comp66774_c2,comp66560_c0,comp64317_c0,comp61237_c0,comp25449…
GO:1901617	organic hydroxy compound biosynthetic process	biological_process	0.14518	1	2	231	67	25471	comp67101_c0,comp34575_c0
GO:0009538	photosystem I reaction center	cellular_component	0.14612	1	1	231	22	25471	comp31999_c0
GO:0016614	oxidoreductase activity, acting on CH-OH group of donors	molecular_function	0.14632	1	7	231	424	25471	comp60157_c0,comp34575_c0,comp56843_c0,comp67101_c0,comp33928_c0,comp28353_c0,comp50645_c0
GO:0000228	nuclear chromosome	cellular_component	0.14651	1	2	231	62	25471	comp95664_c0,comp49188_c0
GO:0051704	multi-organism process	biological_process	0.14703	1	19	231	1452	25471	comp60454_c0,comp21050_c1,comp25449_c0,comp66962_c0,comp64500_c0,comp52627_c0,comp95664_c0,comp51400_c0,comp31786_c0,comp73286_c0,comp214512_c0,comp61039_c0,comp55573_c0,comp50634_c0,comp64824_c0,comp50426_c0,comp56257_c0,comp59787_c0,comp66859_c0
GO:0006807	nitrogen compound metabolic process	biological_process	0.14781	1	80	231	7350	25471	comp31968_c0,comp66560_c0,comp56257_c0,comp50634_c0,comp63565_c0,comp52006_c0,comp45989_c0,comp145759_c0,comp18747_c0,comp63536_c0,comp53297_c0,comp51400_c0,comp66590_c0,comp62770_c0,comp34199_c0,comp68024_c0,comp60799_c0,comp47329_c0,comp65326_c1,comp51884_c0,comp33248_c0,comp63757_c0,comp59787_c0,comp71382_c0,comp44231_c0,comp60056_c0,comp67101_c0,comp56843_c0,comp62036_c0,comp57571_c0,comp6563…
GO:0009244	lipopolysaccharide core region biosynthetic process	biological_process	0.14825	1	1	231	9	25471	comp61334_c0
GO:0046401	lipopolysaccharide core region metabolic process	biological_process	0.14825	1	1	231	9	25471	comp61334_c0
GO:0044446	intracellular organelle part	cellular_component	0.14839	1	43	231	3664	25471	comp59176_c1,comp18781_c0,comp61456_c0,comp63757_c0,comp57045_c0,comp44231_c0,comp60056_c0,comp33902_c0,comp19946_c0,comp57571_c0,comp59309_c1,comp52503_c0,comp63543_c0,comp66724_c0,comp95664_c0,comp64500_c0,comp63934_c0,comp25449_c0,comp66560_c0,comp61237_c0,comp88193_c0,comp66573_c0,comp44793_c0,comp19958_c0,comp50634_c0,comp59393_c0,comp33408_c0,comp63565_c0,comp47078_c0,comp69871_c0,comp45989…
GO:0045934	negative regulation of nucleobase-containing compound metabolic process	biological_process	0.14871	1	2	231	79	25471	comp47329_c0,comp33902_c0
GO:0051172	negative regulation of nitrogen compound metabolic process	biological_process	0.14871	1	2	231	79	25471	comp47329_c0,comp33902_c0
GO:0033013	tetrapyrrole metabolic process	biological_process	0.14924	1	6	231	288	25471	comp47078_c0,comp50634_c0,comp57571_c0,comp66560_c0,comp66410_c0,comp52503_c0
GO:0003924	GTPase activity	molecular_function	0.14936	1	7	231	362	25471	comp25449_c0,comp57571_c0,comp52006_c0,comp47078_c0,comp66410_c0,comp66560_c0,comp310213_c0
GO:0006796	phosphate-containing compound metabolic process	biological_process	0.1521	1	39	231	3164	25471	comp51884_c0,comp65326_c1,comp56679_c0,comp34199_c0,comp63536_c0,comp51400_c0,comp49188_c0,comp59998_c0,comp44793_c0,comp66573_c0,comp66774_c2,comp34575_c0,comp61237_c0,comp61273_c0,comp55304_c0,comp58101_c0,comp95664_c0,comp64824_c2,comp61334_c0,comp28353_c0,comp66902_c0,comp66724_c0,comp34857_c0,comp66768_c0,comp65665_c1,comp58287_c0,comp61995_c0,comp57571_c0,comp19946_c0,comp56843_c0,comp67101…
GO:0010558	negative regulation of macromolecule biosynthetic process	biological_process	0.15285	1	2	231	78	25471	comp47329_c0,comp33902_c0
GO:0031327	negative regulation of cellular biosynthetic process	biological_process	0.15285	1	2	231	78	25471	comp33902_c0,comp47329_c0
GO:2000113	negative regulation of cellular macromolecule biosynthetic process	biological_process	0.15285	1	2	231	78	25471	comp47329_c0,comp33902_c0
GO:0022843	voltage-gated cation channel activity	molecular_function	0.15326	1	1	231	17	25471	comp48536_c0
GO:0034702	ion channel complex	cellular_component	0.15326	1	1	231	17	25471	comp48536_c0
GO:0034703	cation channel complex	cellular_component	0.15326	1	1	231	17	25471	comp48536_c0
GO:0048609	multicellular organismal reproductive process	biological_process	0.15366	1	2	231	79	25471	comp95664_c0,comp49188_c0
GO:0005887	integral to plasma membrane	cellular_component	0.15405	1	2	231	67	25471	comp48536_c0,comp66590_c0
GO:0031226	intrinsic to plasma membrane	cellular_component	0.15405	1	2	231	67	25471	comp48536_c0,comp66590_c0
GO:0019637	organophosphate metabolic process	biological_process	0.15504	1	18	231	1362	25471	comp63757_c0,comp34575_c0,comp61237_c0,comp61273_c0,comp44793_c0,comp19946_c0,comp56843_c0,comp67101_c0,comp49188_c0,comp58287_c0,comp63536_c0,comp51400_c0,comp28353_c0,comp34199_c0,comp51884_c0,comp95664_c0,comp58101_c0,comp64824_c2
GO:0044422	organelle part	cellular_component	0.156	1	43	231	3687	25471	comp59176_c1,comp57045_c0,comp63757_c0,comp61456_c0,comp18781_c0,comp44231_c0,comp60056_c0,comp33902_c0,comp19946_c0,comp59309_c1,comp57571_c0,comp52503_c0,comp63543_c0,comp66724_c0,comp95664_c0,comp64500_c0,comp25449_c0,comp63934_c0,comp61237_c0,comp66560_c0,comp88193_c0,comp44793_c0,comp66573_c0,comp19958_c0,comp50634_c0,comp59393_c0,comp33408_c0,comp63565_c0,comp52006_c0,comp69871_c0,comp45989…
GO:0004932	mating-type factor pheromone receptor activity	molecular_function	0.1566	1	1	231	18	25471	comp63537_c0
GO:0016491	oxidoreductase activity	molecular_function	0.15774	1	30	231	2702	25471	comp56843_c0,comp67101_c0,comp57229_c0,comp324973_c0,comp33902_c0,comp59225_c0,comp13382_c0,comp47078_c0,comp54761_c0,comp60315_c0,comp34575_c0,comp33928_c0,comp37439_c0,comp19958_c0,comp59895_c1,comp22086_c0,comp66573_c0,comp60157_c0,comp51884_c0,comp47329_c0,comp64754_c0,comp34857_c0,comp52503_c0,comp26573_c0,comp66410_c0,comp28353_c0,comp66724_c0,comp64718_c0,comp21047_c0,comp50645_c0
GO:0007165	signal transduction	biological_process	0.15788	1	26	231	2028	25471	comp67101_c0,comp62344_c0,comp61193_c0,comp594090_c0,comp59309_c1,comp60176_c0,comp57571_c0,comp31968_c0,comp66774_c2,comp63537_c0,comp54624_c0,comp310213_c0,comp50819_c0,comp95664_c0,comp66962_c0,comp49120_c0,comp66590_c0,comp66410_c0,comp62805_c0,comp52503_c0,comp65665_c1,comp66750_c0,comp66068_c0,comp64718_c0,comp56720_c0,comp66902_c0
GO:0042440	pigment metabolic process	biological_process	0.15795	1	6	231	272	25471	comp66410_c0,comp66560_c0,comp56843_c0,comp47078_c0,comp50634_c0,comp57571_c0
GO:0032504	multicellular organism reproduction	biological_process	0.1584	1	2	231	81	25471	comp95664_c0,comp49188_c0
GO:0006793	phosphorus metabolic process	biological_process	0.15966	1	39	231	3182	25471	comp65326_c1,comp56679_c0,comp51884_c0,comp34199_c0,comp63536_c0,comp51400_c0,comp49188_c0,comp59998_c0,comp44793_c0,comp66573_c0,comp61237_c0,comp61273_c0,comp66774_c2,comp34575_c0,comp61334_c0,comp64824_c2,comp55304_c0,comp58101_c0,comp95664_c0,comp66902_c0,comp28353_c0,comp66724_c0,comp58287_c0,comp61995_c0,comp66768_c0,comp34857_c0,comp65665_c1,comp57571_c0,comp67101_c0,comp19946_c0,comp56843…
GO:0044700	single organism signaling	biological_process	0.16128	1	26	231	2033	25471	comp50819_c0,comp95664_c0,comp63537_c0,comp54624_c0,comp310213_c0,comp66962_c0,comp49120_c0,comp52503_c0,comp66750_c0,comp65665_c1,comp66068_c0,comp66590_c0,comp66410_c0,comp62805_c0,comp66902_c0,comp64718_c0,comp56720_c0,comp62344_c0,comp67101_c0,comp594090_c0,comp59309_c1,comp60176_c0,comp57571_c0,comp61193_c0,comp66774_c2,comp31968_c0
GO:0009581	detection of external stimulus	biological_process	0.1613	1	1	231	16	25471	comp50819_c0
GO:0009582	detection of abiotic stimulus	biological_process	0.1613	1	1	231	16	25471	comp50819_c0
GO:0009583	detection of light stimulus	biological_process	0.1613	1	1	231	16	25471	comp50819_c0
GO:0007275	multicellular organismal development	biological_process	0.16173	1	4	231	237	25471	comp57571_c0,comp64500_c0,comp102671_c0,comp34426_c0
GO:0009890	negative regulation of biosynthetic process	biological_process	0.16233	1	2	231	80	25471	comp33902_c0,comp47329_c0
GO:0019835	cytolysis	biological_process	0.16306	1	1	231	24	25471	comp73286_c0
GO:0016999	antibiotic metabolic process	biological_process	0.16327	1	2	231	72	25471	comp67101_c0,comp34575_c0
GO:0017000	antibiotic biosynthetic process	biological_process	0.16327	1	2	231	72	25471	comp34575_c0,comp67101_c0
GO:0017144	drug metabolic process	biological_process	0.16327	1	2	231	72	25471	comp67101_c0,comp34575_c0
GO:0008242	omega peptidase activity	molecular_function	0.16556	1	1	231	17	25471	comp53234_c0
GO:0008175	tRNA methyltransferase activity	molecular_function	0.16585	1	2	231	55	25471	comp71382_c0,comp63543_c0
GO:0044264	cellular polysaccharide metabolic process	biological_process	0.16647	1	9	231	558	25471	comp63467_c0,comp57354_c0,comp64317_c0,comp66250_c0,comp34575_c0,comp65665_c1,comp67101_c0,comp61334_c0,comp59998_c0
GO:0004197	cysteine-type endopeptidase activity	molecular_function	0.16674	1	3	231	144	25471	comp53234_c0,comp71227_c0,comp66590_c0
GO:0016052	carbohydrate catabolic process	biological_process	0.16697	1	4	231	226	25471	comp64824_c2,comp57481_c0,comp57354_c0,comp28353_c0
GO:0055114	oxidation-reduction process	biological_process	0.16735	1	30	231	2692	25471	comp19958_c0,comp59895_c1,comp22086_c0,comp66573_c0,comp54761_c0,comp34575_c0,comp60315_c0,comp33928_c0,comp37439_c0,comp13382_c0,comp47078_c0,comp56843_c0,comp67101_c0,comp57229_c0,comp324973_c0,comp59225_c0,comp33902_c0,comp28353_c0,comp66724_c0,comp64718_c0,comp50645_c0,comp21047_c0,comp64754_c0,comp52503_c0,comp34857_c0,comp26573_c0,comp60157_c0,comp51884_c0,comp47329_c0,comp64824_c2
GO:0003006	developmental process involved in reproduction	biological_process	0.16888	1	2	231	77	25471	comp49188_c0,comp95664_c0
GO:0070887	cellular response to chemical stimulus	biological_process	0.16916	1	2	231	82	25471	comp61193_c0,comp49120_c0
GO:0051274	beta-glucan biosynthetic process	biological_process	0.16961	1	2	231	56	25471	comp66250_c0,comp64317_c0
GO:0015833	peptide transport	biological_process	0.1765	1	2	231	81	25471	comp66327_c0,comp63537_c0
GO:0006813	potassium ion transport	biological_process	0.1782	1	3	231	126	25471	comp60157_c0,comp62870_c0,comp56843_c0
GO:0007186	G-protein coupled receptor signaling pathway	biological_process	0.17988	1	5	231	287	25471	comp59309_c1,comp31968_c0,comp62344_c0,comp67101_c0,comp63537_c0
GO:0051273	beta-glucan metabolic process	biological_process	0.18061	1	2	231	58	25471	comp64317_c0,comp66250_c0
GO:0050793	regulation of developmental process	biological_process	0.18189	1	1	231	29	25471	comp54200_c0
GO:0022804	active transmembrane transporter activity	molecular_function	0.18286	1	7	231	451	25471	comp57571_c0,comp53636_c0,comp56720_c0,comp30012_c0,comp63757_c0,comp66410_c0,comp66560_c0
GO:0016671	oxidoreductase activity, acting on a sulfur group of donors, disulfide as acceptor	molecular_function	0.18499	1	1	231	24	25471	comp19958_c0
GO:0016503	pheromone receptor activity	molecular_function	0.18853	1	1	231	22	25471	comp63537_c0
GO:0019236	response to pheromone	biological_process	0.18853	1	1	231	22	25471	comp63537_c0
GO:0009360	DNA polymerase III complex	cellular_component	0.18873	1	1	231	17	25471	comp47078_c0
GO:0042886	amide transport	biological_process	0.18893	1	2	231	85	25471	comp63537_c0,comp66327_c0
GO:0005886	plasma membrane	cellular_component	0.18927	1	5	231	308	25471	comp66590_c0,comp48536_c0,comp64317_c0,comp63757_c0,comp53636_c0
GO:0010605	negative regulation of macromolecule metabolic process	biological_process	0.18927	1	2	231	86	25471	comp33902_c0,comp47329_c0
GO:0031324	negative regulation of cellular metabolic process	biological_process	0.19083	1	2	231	90	25471	comp47329_c0,comp33902_c0
GO:0051246	regulation of protein metabolic process	biological_process	0.19181	1	4	231	245	25471	comp57571_c0,comp58456_c0,comp59176_c1,comp63757_c0
GO:0005088	Ras guanyl-nucleotide exchange factor activity	molecular_function	0.19261	1	1	231	25	25471	comp63536_c0
GO:0005089	Rho guanyl-nucleotide exchange factor activity	molecular_function	0.19261	1	1	231	25	25471	comp63536_c0
GO:0010628	positive regulation of gene expression	biological_process	0.19491	1	2	231	86	25471	comp63757_c0,comp65192_c0
GO:0045893	positive regulation of transcription, DNA-dependent	biological_process	0.19491	1	2	231	86	25471	comp65192_c0,comp63757_c0
GO:0008375	acetylglucosaminyltransferase activity	molecular_function	0.19552	1	2	231	78	25471	comp66564_c1,comp35484_c0
GO:0035251	UDP-glucosyltransferase activity	molecular_function	0.19719	1	2	231	61	25471	comp66250_c0,comp64317_c0
GO:0006614	SRP-dependent cotranslational protein targeting to membrane	biological_process	0.19767	1	2	231	72	25471	comp67027_c0,comp66560_c0
GO:0045047	protein targeting to ER	biological_process	0.19767	1	2	231	72	25471	comp67027_c0,comp66560_c0
GO:0072599	establishment of protein localization to endoplasmic reticulum	biological_process	0.19767	1	2	231	72	25471	comp67027_c0,comp66560_c0
GO:0006414	translational elongation	biological_process	0.19774	1	2	231	108	25471	comp63757_c0,comp58456_c0
GO:0009987	cellular process	biological_process	0.19775	1	152	231	15200	25471	comp31968_c0,comp61273_c0,comp56257_c0,comp181588_c0,comp63565_c0,comp45989_c0,comp34426_c0,comp66590_c0,comp62770_c0,comp34199_c0,comp67088_c0,comp68024_c0,comp60799_c0,comp47329_c0,comp66564_c1,comp33248_c0,comp66250_c0,comp59787_c0,comp71382_c0,comp44231_c0,comp51101_c0,comp60056_c0,comp64271_c0,comp59895_c1,comp62036_c0,comp57481_c0,comp53636_c0,comp594090_c0,comp61995_c0,comp57354_c0,comp712…
GO:0008080	N-acetyltransferase activity	molecular_function	0.19806	1	2	231	83	25471	comp64500_c0,comp69871_c0
GO:0004532	exoribonuclease activity	molecular_function	0.19975	1	1	231	20	25471	comp71227_c0
GO:0016896	exoribonuclease activity, producing 5'-phosphomonoesters	molecular_function	0.19975	1	1	231	20	25471	comp71227_c0
GO:0015939	pantothenate metabolic process	biological_process	0.19977	1	2	231	71	25471	comp56843_c0,comp33928_c0
GO:0015940	pantothenate biosynthetic process	biological_process	0.19977	1	2	231	71	25471	comp56843_c0,comp33928_c0
GO:0009187	cyclic nucleotide metabolic process	biological_process	0.20377	1	1	231	23	25471	comp58101_c0
GO:0045935	positive regulation of nucleobase-containing compound metabolic process	biological_process	0.20493	1	2	231	90	25471	comp63757_c0,comp65192_c0
GO:0051173	positive regulation of nitrogen compound metabolic process	biological_process	0.20493	1	2	231	90	25471	comp63757_c0,comp65192_c0
GO:0051254	positive regulation of RNA metabolic process	biological_process	0.20493	1	2	231	90	25471	comp65192_c0,comp63757_c0
GO:0016667	oxidoreductase activity, acting on a sulfur group of donors	molecular_function	0.2058	1	3	231	169	25471	comp33902_c0,comp19958_c0,comp47078_c0
GO:0007268	synaptic transmission	biological_process	0.20747	1	2	231	69	25471	comp56720_c0,comp66962_c0
GO:0019226	transmission of nerve impulse	biological_process	0.20747	1	2	231	69	25471	comp66962_c0,comp56720_c0
GO:0035637	multicellular organismal signaling	biological_process	0.20747	1	2	231	69	25471	comp56720_c0,comp66962_c0
GO:0003723	RNA binding	molecular_function	0.21002	1	17	231	1368	25471	comp66590_c0,comp66068_c0,comp66902_c0,comp49869_c0,comp53037_c0,comp310213_c0,comp64962_c0,comp25449_c0,comp58456_c0,comp66560_c0,comp63467_c0,comp66573_c0,comp71382_c0,comp50634_c0,comp64271_c0,comp181588_c0,comp26484_c0
GO:0046527	glucosyltransferase activity	molecular_function	0.21119	1	2	231	64	25471	comp66250_c0,comp64317_c0
GO:0000155	phosphorelay sensor kinase activity	molecular_function	0.21128	1	2	231	66	25471	comp95664_c0,comp66774_c2
GO:0005746	mitochondrial respiratory chain	cellular_component	0.21263	1	1	231	26	25471	comp66573_c0
GO:0004222	metalloendopeptidase activity	molecular_function	0.21343	1	3	231	131	25471	comp53636_c0,comp59787_c0,comp63757_c0
GO:0048519	negative regulation of biological process	biological_process	0.21457	1	3	231	175	25471	comp33902_c0,comp47329_c0,comp54200_c0
GO:0008610	lipid biosynthetic process	biological_process	0.21838	1	11	231	755	25471	comp56843_c0,comp59998_c0,comp19946_c0,comp61334_c0,comp57229_c0,comp67101_c0,comp65665_c1,comp34575_c0,comp52474_c1,comp50634_c0,comp28353_c0
GO:0000148	1,3-beta-D-glucan synthase complex	cellular_component	0.21942	1	1	231	14	25471	comp64317_c0
GO:0003843	1,3-beta-D-glucan synthase activity	molecular_function	0.21942	1	1	231	14	25471	comp64317_c0
GO:0006074	(1->3)-beta-D-glucan metabolic process	biological_process	0.21942	1	1	231	14	25471	comp64317_c0
GO:0006075	(1->3)-beta-D-glucan biosynthetic process	biological_process	0.21942	1	1	231	14	25471	comp64317_c0
GO:0044550	secondary metabolite biosynthetic process	biological_process	0.22013	1	2	231	92	25471	comp34575_c0,comp67101_c0
GO:0007267	cell-cell signaling	biological_process	0.22269	1	2	231	72	25471	comp56720_c0,comp66962_c0
GO:0015399	primary active transmembrane transporter activity	molecular_function	0.2235	1	4	231	239	25471	comp57571_c0,comp63757_c0,comp66560_c0,comp66410_c0
GO:0015405	P-P-bond-hydrolysis-driven transmembrane transporter activity	molecular_function	0.2235	1	4	231	239	25471	comp57571_c0,comp66410_c0,comp66560_c0,comp63757_c0
GO:0019031	viral envelope	cellular_component	0.22369	1	5	231	317	25471	comp34199_c0,comp63757_c0,comp56679_c0,comp54624_c0,comp31968_c0
GO:0036338	viral membrane	cellular_component	0.22369	1	5	231	317	25471	comp54624_c0,comp56679_c0,comp31968_c0,comp63757_c0,comp34199_c0
GO:0000808	origin recognition complex	cellular_component	0.22541	1	1	231	21	25471	comp60056_c0
GO:0019079	viral genome replication	biological_process	0.22669	1	2	231	73	25471	comp25449_c0,comp50634_c0
GO:0006613	cotranslational protein targeting to membrane	biological_process	0.2279	1	2	231	82	25471	comp66560_c0,comp67027_c0
GO:0003682	chromatin binding	molecular_function	0.22956	1	1	231	31	25471	comp55735_c0
GO:0009891	positive regulation of biosynthetic process	biological_process	0.23051	1	2	231	105	25471	comp65192_c0,comp63757_c0
GO:0010557	positive regulation of macromolecule biosynthetic process	biological_process	0.23051	1	2	231	105	25471	comp65192_c0,comp63757_c0
GO:0031328	positive regulation of cellular biosynthetic process	biological_process	0.23051	1	2	231	105	25471	comp65192_c0,comp63757_c0
GO:0000775	chromosome, centromeric region	cellular_component	0.2306	1	2	231	101	25471	comp66724_c0,comp44231_c0
GO:0009892	negative regulation of metabolic process	biological_process	0.23087	1	2	231	98	25471	comp33902_c0,comp47329_c0
GO:0030312	external encapsulating structure	cellular_component	0.23131	1	4	231	274	25471	comp47122_c0,comp66250_c0,comp32876_c0,comp59176_c1
GO:0016868	intramolecular transferase activity, phosphotransferases	molecular_function	0.23178	1	1	231	20	25471	comp26573_c0
GO:0070972	protein localization to endoplasmic reticulum	biological_process	0.23196	1	2	231	84	25471	comp67027_c0,comp66560_c0
GO:0031167	rRNA methylation	biological_process	0.23224	1	1	231	20	25471	comp71382_c0
GO:0051287	NAD binding	molecular_function	0.23276	1	3	231	152	25471	comp28353_c0,comp60157_c0,comp56843_c0
GO:0007166	cell surface receptor signaling pathway	biological_process	0.23333	1	6	231	401	25471	comp31968_c0,comp62344_c0,comp67101_c0,comp63537_c0,comp57571_c0,comp59309_c1
GO:0051606	detection of stimulus	biological_process	0.2337	1	1	231	24	25471	comp50819_c0
GO:0030145	manganese ion binding	molecular_function	0.23377	1	1	231	20	25471	comp63757_c0
GO:0008033	tRNA processing	biological_process	0.23551	1	4	231	208	25471	comp63543_c0,comp71382_c0,comp69152_c0,comp56843_c0
GO:0042995	cell projection	cellular_component	0.23598	1	1	231	33	25471	comp53636_c0
GO:0008839	4-hydroxy-tetrahydrodipicolinate reductase	molecular_function	0.23861	1	1	231	29	25471	comp28353_c0
GO:0071804	cellular potassium ion transport	biological_process	0.24103	1	1	231	27	25471	comp62870_c0
GO:0071805	potassium ion transmembrane transport	biological_process	0.24103	1	1	231	27	25471	comp62870_c0
GO:0008483	transaminase activity	molecular_function	0.24108	1	1	231	26	25471	comp33248_c0
GO:0016769	transferase activity, transferring nitrogenous groups	molecular_function	0.24108	1	1	231	26	25471	comp33248_c0
GO:0005125	cytokine activity	molecular_function	0.24359	1	1	231	25	25471	comp594090_c0
GO:0045202	synapse	cellular_component	0.2436	1	1	231	23	25471	comp61273_c0
GO:0009250	glucan biosynthetic process	biological_process	0.24463	1	2	231	72	25471	comp64317_c0,comp66250_c0
GO:0016820	hydrolase activity, acting on acid anhydrides, catalyzing transmembrane movement of substances	molecular_function	0.24535	1	4	231	250	25471	comp63757_c0,comp66410_c0,comp66560_c0,comp57571_c0
GO:0010604	positive regulation of macromolecule metabolic process	biological_process	0.2466	1	2	231	110	25471	comp63757_c0,comp65192_c0
GO:0016310	phosphorylation	biological_process	0.24956	1	23	231	1861	25471	comp65326_c1,comp56679_c0,comp61334_c0,comp55304_c0,comp95664_c0,comp61995_c0,comp34857_c0,comp66768_c0,comp65665_c1,comp66902_c0,comp66724_c0,comp59998_c0,comp57571_c0,comp59176_c1,comp63757_c0,comp54761_c0,comp59787_c0,comp66774_c2,comp60315_c0,comp64824_c0,comp66573_c0,comp21556_c0,comp51101_c0
GO:0016410	N-acyltransferase activity	molecular_function	0.25309	1	2	231	97	25471	comp69871_c0,comp64500_c0
GO:0006487	protein N-linked glycosylation	biological_process	0.25388	1	1	231	26	25471	comp66564_c1
GO:0044262	cellular carbohydrate metabolic process	biological_process	0.25397	1	10	231	733	25471	comp59998_c0,comp67101_c0,comp61334_c0,comp28353_c0,comp57354_c0,comp63467_c0,comp66250_c0,comp34575_c0,comp65665_c1,comp64317_c0
GO:0008677	2-dehydropantoate 2-reductase activity	molecular_function	0.25429	1	1	231	26	25471	comp56843_c0
GO:0030545	receptor regulator activity	molecular_function	0.25642	1	1	231	25	25471	comp66962_c0
GO:0030547	receptor inhibitor activity	molecular_function	0.25642	1	1	231	25	25471	comp66962_c0
GO:0030548	acetylcholine receptor regulator activity	molecular_function	0.25642	1	1	231	25	25471	comp66962_c0
GO:0030550	acetylcholine receptor inhibitor activity	molecular_function	0.25642	1	1	231	25	25471	comp66962_c0
GO:0006732	coenzyme metabolic process	biological_process	0.25651	1	8	231	592	25471	comp58287_c0,comp33928_c0,comp34857_c0,comp28353_c0,comp64824_c2,comp56843_c0,comp95664_c0,comp49188_c0
GO:0006536	glutamate metabolic process	biological_process	0.25679	1	1	231	27	25471	comp33248_c0
GO:0035091	phosphatidylinositol binding	molecular_function	0.25757	1	1	231	22	25471	comp63934_c0
GO:0005743	mitochondrial inner membrane	cellular_component	0.25777	1	5	231	370	25471	comp34199_c0,comp66573_c0,comp63757_c0,comp51884_c0,comp61237_c0
GO:0005778	peroxisomal membrane	cellular_component	0.25802	1	1	231	22	25471	comp66410_c0
GO:0031903	microbody membrane	cellular_component	0.25802	1	1	231	22	25471	comp66410_c0
GO:0044438	microbody part	cellular_component	0.25802	1	1	231	22	25471	comp66410_c0
GO:0044439	peroxisomal part	cellular_component	0.25802	1	1	231	22	25471	comp66410_c0
GO:0070851	growth factor receptor binding	molecular_function	0.25885	1	1	231	30	25471	comp66590_c0
GO:0016051	carbohydrate biosynthetic process	biological_process	0.25913	1	8	231	523	25471	comp65665_c1,comp34575_c0,comp66250_c0,comp26573_c0,comp64317_c0,comp59998_c0,comp61334_c0,comp67101_c0
GO:0016021	integral to membrane	cellular_component	0.26067	1	36	231	3186	25471	comp66724_c0,comp26573_c0,comp52503_c0,comp66060_c0,comp48948_c0,comp54673_c0,comp95664_c0,comp63537_c0,comp54624_c0,comp48536_c0,comp59176_c1,comp60176_c0,comp55441_c0,comp53636_c0,comp57571_c0,comp73286_c0,comp66367_c0,comp32876_c0,comp19946_c0,comp66327_c0,comp67101_c0,comp34199_c0,comp61310_c0,comp62770_c0,comp66590_c0,comp66410_c0,comp63536_c0,comp18747_c0,comp53234_c0,comp59242_c0,comp55735…
GO:0009607	response to biotic stimulus	biological_process	0.26209	1	3	231	208	25471	comp73286_c0,comp95664_c0,comp51400_c0
GO:0031224	intrinsic to membrane	cellular_component	0.26221	1	37	231	3270	25471	comp59176_c1,comp48536_c0,comp66327_c0,comp66367_c0,comp19946_c0,comp32876_c0,comp67101_c0,comp60176_c0,comp57571_c0,comp53636_c0,comp55441_c0,comp73286_c0,comp26573_c0,comp52503_c0,comp66724_c0,comp95664_c0,comp54673_c0,comp48948_c0,comp54624_c0,comp63537_c0,comp66060_c0,comp66774_c2,comp66560_c0,comp44793_c0,comp64653_c0,comp62344_c0,comp47122_c0,comp62770_c0,comp18747_c0,comp63536_c0,comp66410…
GO:0009108	coenzyme biosynthetic process	biological_process	0.26621	1	6	231	424	25471	comp49188_c0,comp33928_c0,comp58287_c0,comp95664_c0,comp56843_c0,comp34857_c0
GO:0042967	acyl-carrier-protein biosynthetic process	biological_process	0.26639	1	3	231	173	25471	comp69871_c0,comp44793_c0,comp64500_c0
GO:0030054	cell junction	cellular_component	0.26711	1	1	231	30	25471	comp66250_c0
GO:0090407	organophosphate biosynthetic process	biological_process	0.26752	1	8	231	634	25471	comp19946_c0,comp95664_c0,comp51884_c0,comp49188_c0,comp61237_c0,comp58287_c0,comp63757_c0,comp34199_c0
GO:0009820	alkaloid metabolic process	biological_process	0.26813	1	1	231	28	25471	comp33248_c0
GO:0000989	transcription factor binding transcription factor activity	molecular_function	0.26868	1	3	231	195	25471	comp63757_c0,comp64500_c0,comp69871_c0
GO:0003712	transcription cofactor activity	molecular_function	0.26868	1	3	231	195	25471	comp63757_c0,comp64500_c0,comp69871_c0
GO:0006612	protein targeting to membrane	biological_process	0.26892	1	2	231	89	25471	comp66560_c0,comp67027_c0
GO:1901659	glycosyl compound biosynthetic process	biological_process	0.26983	1	6	231	470	25471	comp34199_c0,comp34575_c0,comp51884_c0,comp63757_c0,comp67101_c0,comp61237_c0
GO:0009089	lysine biosynthetic process via diaminopimelate	biological_process	0.2712	1	1	231	35	25471	comp28353_c0
GO:0046451	diaminopimelate metabolic process	biological_process	0.2712	1	1	231	35	25471	comp28353_c0
GO:0006541	glutamine metabolic process	biological_process	0.27471	1	1	231	28	25471	comp62036_c0
GO:0016838	carbon-oxygen lyase activity, acting on phosphates	molecular_function	0.27549	1	1	231	38	25471	comp61326_c0
GO:0016407	acetyltransferase activity	molecular_function	0.27591	1	2	231	104	25471	comp64500_c0,comp69871_c0
GO:0042773	ATP synthesis coupled electron transport	biological_process	0.27708	1	5	231	365	25471	comp66724_c0,comp66573_c0,comp60315_c0,comp54761_c0,comp34857_c0
GO:0044183	protein binding involved in protein folding	molecular_function	0.27796	1	1	231	18	25471	comp55895_c0
GO:0031966	mitochondrial membrane	cellular_component	0.2781	1	6	231	484	25471	comp66573_c0,comp34199_c0,comp60799_c0,comp61237_c0,comp51884_c0,comp63757_c0
GO:0044723	single-organism carbohydrate metabolic process	biological_process	0.27847	1	14	231	1081	25471	comp64317_c0,comp51400_c0,comp66250_c0,comp26573_c0,comp65665_c1,comp34575_c0,comp63467_c0,comp28353_c0,comp57354_c0,comp67101_c0,comp64824_c2,comp61334_c0,comp59998_c0,comp66564_c1
GO:0016972	thiol oxidase activity	molecular_function	0.27873	1	1	231	35	25471	comp47078_c0
GO:0009605	response to external stimulus	biological_process	0.27878	1	2	231	109	25471	comp594090_c0,comp50819_c0
GO:0019082	viral protein processing	biological_process	0.27965	1	1	231	21	25471	comp50426_c0
GO:0046907	intracellular transport	biological_process	0.2802	1	12	231	903	25471	comp71260_c0,comp44793_c0,comp61456_c0,comp50426_c0,comp66560_c0,comp67027_c0,comp52627_c0,comp32669_c0,comp60799_c0,comp59213_c0,comp23712_c0,comp67101_c0
GO:0009521	photosystem	cellular_component	0.28077	1	4	231	289	25471	comp59242_c0,comp62344_c0,comp31999_c0,comp23712_c0
GO:0004455	ketol-acid reductoisomerase activity	molecular_function	0.281	1	1	231	27	25471	comp33928_c0
GO:0009225	nucleotide-sugar metabolic process	biological_process	0.28251	1	2	231	94	25471	comp67101_c0,comp34575_c0
GO:0019866	organelle inner membrane	cellular_component	0.28256	1	5	231	384	25471	comp61237_c0,comp63757_c0,comp51884_c0,comp66573_c0,comp34199_c0
GO:0004175	endopeptidase activity	molecular_function	0.28303	1	9	231	670	25471	comp53234_c0,comp53636_c0,comp61204_c0,comp71227_c0,comp59242_c0,comp61708_c0,comp59787_c0,comp63757_c0,comp66590_c0
GO:0009539	photosystem II reaction center	cellular_component	0.28491	1	2	231	100	25471	comp23712_c0,comp62344_c0
GO:0006468	protein phosphorylation	biological_process	0.28508	1	15	231	1128	25471	comp57571_c0,comp55304_c0,comp59998_c0,comp65326_c1,comp61334_c0,comp56679_c0,comp51101_c0,comp64824_c0,comp21556_c0,comp59787_c0,comp66768_c0,comp60315_c0,comp65665_c1,comp61995_c0,comp59176_c1
GO:0019843	rRNA binding	molecular_function	0.28556	1	1	231	50	25471	comp181588_c0
GO:0044459	plasma membrane part	cellular_component	0.28707	1	3	231	179	25471	comp66590_c0,comp48536_c0,comp64317_c0
GO:0006890	retrograde vesicle-mediated transport, Golgi to ER	biological_process	0.28745	1	1	231	22	25471	comp61456_c0
GO:0004129	cytochrome-c oxidase activity	molecular_function	0.28772	1	2	231	118	25471	comp66724_c0,comp66573_c0
GO:0006123	mitochondrial electron transport, cytochrome c to oxygen	biological_process	0.28772	1	2	231	118	25471	comp66573_c0,comp66724_c0
GO:0016675	oxidoreductase activity, acting on a heme group of donors	molecular_function	0.28772	1	2	231	118	25471	comp66573_c0,comp66724_c0
GO:0016676	oxidoreductase activity, acting on a heme group of donors, oxygen as acceptor	molecular_function	0.28772	1	2	231	118	25471	comp66724_c0,comp66573_c0
GO:0045277	respiratory chain complex IV	cellular_component	0.28772	1	2	231	118	25471	comp66573_c0,comp66724_c0
GO:0019083	viral transcription	biological_process	0.28927	1	1	231	36	25471	comp60454_c0
GO:1901137	carbohydrate derivative biosynthetic process	biological_process	0.28934	1	12	231	938	25471	comp34199_c0,comp61237_c0,comp65665_c1,comp34575_c0,comp63757_c0,comp164463_c0,comp66564_c1,comp61334_c0,comp67101_c0,comp51884_c0,comp59998_c0,comp19946_c0
GO:0016670	oxidoreductase activity, acting on a sulfur group of donors, oxygen as acceptor	molecular_function	0.28946	1	1	231	36	25471	comp47078_c0
GO:0043235	receptor complex	cellular_component	0.29146	1	1	231	34	25471	comp66590_c0
GO:0016758	transferase activity, transferring hexosyl groups	molecular_function	0.29296	1	7	231	511	25471	comp64317_c0,comp52503_c0,comp66250_c0,comp35484_c0,comp164463_c0,comp57354_c0,comp66564_c1
GO:0044425	membrane part	cellular_component	0.2946	1	47	231	4308	25471	comp66367_c0,comp19946_c0,comp32876_c0,comp66327_c0,comp67101_c0,comp23712_c0,comp57571_c0,comp60176_c0,comp53636_c0,comp55441_c0,comp73286_c0,comp63757_c0,comp61456_c0,comp48536_c0,comp59176_c1,comp48948_c0,comp95664_c0,comp54673_c0,comp63537_c0,comp54624_c0,comp66060_c0,comp52503_c0,comp26573_c0,comp66724_c0,comp64653_c0,comp62344_c0,comp47122_c0,comp66774_c2,comp50426_c0,comp61237_c0,comp66560…
GO:0015297	antiporter activity	molecular_function	0.29647	1	2	231	106	25471	comp56720_c0,comp30012_c0
GO:0009085	lysine biosynthetic process	biological_process	0.29693	1	1	231	37	25471	comp28353_c0
GO:0030246	carbohydrate binding	molecular_function	0.29829	1	3	231	183	25471	comp57354_c0,comp66768_c0,comp54200_c0
GO:0006098	pentose-phosphate shunt	biological_process	0.30069	1	2	231	110	25471	comp64824_c2,comp28353_c0
GO:0006739	NADP metabolic process	biological_process	0.30069	1	2	231	110	25471	comp28353_c0,comp64824_c2
GO:0006740	NADPH regeneration	biological_process	0.30069	1	2	231	110	25471	comp28353_c0,comp64824_c2
GO:0008237	metallopeptidase activity	molecular_function	0.30234	1	3	231	163	25471	comp53636_c0,comp63757_c0,comp59787_c0
GO:0007155	cell adhesion	biological_process	0.30275	1	3	231	214	25471	comp54624_c0,comp63757_c0,comp19958_c0
GO:0006302	double-strand break repair	biological_process	0.30301	1	1	231	31	25471	comp63757_c0
GO:0032991	macromolecular complex	cellular_component	0.30745	1	55	231	5400	25471	comp95664_c0,comp71227_c0,comp25449_c0,comp63934_c0,comp58456_c0,comp64500_c0,comp66504_c0,comp53158_c0,comp58287_c0,comp66902_c0,comp66724_c0,comp63543_c0,comp23712_c0,comp59309_c1,comp57571_c0,comp63757_c0,comp57045_c0,comp61456_c0,comp18781_c0,comp48536_c0,comp59176_c1,comp60056_c0,comp44231_c0,comp51884_c0,comp67088_c0,comp59242_c0,comp62770_c0,comp66590_c0,comp66410_c0,comp31999_c0,comp53297…
GO:0000103	sulfate assimilation	biological_process	0.30778	1	1	231	31	25471	comp66560_c0
GO:0004020	adenylylsulfate kinase activity	molecular_function	0.30778	1	1	231	31	25471	comp66560_c0
GO:0043900	regulation of multi-organism process	biological_process	0.30815	1	1	231	31	25471	comp61039_c0
GO:0015002	heme-copper terminal oxidase activity	molecular_function	0.30895	1	2	231	126	25471	comp66724_c0,comp66573_c0
GO:0000162	tryptophan biosynthetic process	biological_process	0.31013	1	2	231	114	25471	comp33248_c0,comp61326_c0
GO:0006571	tyrosine biosynthetic process	biological_process	0.31013	1	2	231	114	25471	comp61326_c0,comp33248_c0
GO:0009073	aromatic amino acid family biosynthetic process	biological_process	0.31013	1	2	231	114	25471	comp33248_c0,comp61326_c0
GO:0009094	L-phenylalanine biosynthetic process	biological_process	0.31013	1	2	231	114	25471	comp61326_c0,comp33248_c0
GO:0009095	aromatic amino acid family biosynthetic process, prephenate pathway	biological_process	0.31013	1	2	231	114	25471	comp33248_c0,comp61326_c0
GO:0046219	indolalkylamine biosynthetic process	biological_process	0.31013	1	2	231	114	25471	comp61326_c0,comp33248_c0
GO:1902223	erythrose 4-phosphate/phosphoenolpyruvate family amino acid biosynthetic process	biological_process	0.31013	1	2	231	114	25471	comp33248_c0,comp61326_c0
GO:0044237	cellular metabolic process	biological_process	0.31131	1	118	231	11872	25471	comp47078_c0,comp164463_c0,comp47122_c0,comp69871_c0,comp49188_c0,comp33408_c0,comp59393_c0,comp62344_c0,comp57229_c0,comp53213_c0,comp64653_c0,comp66573_c0,comp53528_c0,comp63467_c0,comp19958_c0,comp482456_c0,comp61237_c0,comp88193_c0,comp50426_c0,comp34575_c0,comp55895_c0,comp60454_c0,comp21050_c1,comp55735_c0,comp56679_c0,comp54259_c0,comp66410_c0,comp31999_c0,comp65192_c0,comp61193_c0,comp593…
GO:0031090	organelle membrane	cellular_component	0.31339	1	12	231	996	25471	comp71260_c0,comp66573_c0,comp44793_c0,comp34199_c0,comp66410_c0,comp61237_c0,comp61456_c0,comp52503_c0,comp63757_c0,comp60799_c0,comp51884_c0,comp19946_c0
GO:0016831	carboxy-lyase activity	molecular_function	0.31803	1	2	231	117	25471	comp63757_c0,comp51400_c0
GO:0016055	Wnt receptor signaling pathway	biological_process	0.31824	1	1	231	36	25471	comp57571_c0
GO:0009236	cobalamin biosynthetic process	biological_process	0.31922	1	1	231	37	25471	comp52503_c0
GO:0008234	cysteine-type peptidase activity	molecular_function	0.32094	1	3	231	204	25471	comp71227_c0,comp66590_c0,comp53234_c0
GO:0045261	proton-transporting ATP synthase complex, catalytic core F(1)	cellular_component	0.32433	1	1	231	47	25471	comp63757_c0
GO:0034357	photosynthetic membrane	cellular_component	0.32472	1	4	231	317	25471	comp59242_c0,comp62344_c0,comp31999_c0,comp23712_c0
GO:0006558	L-phenylalanine metabolic process	biological_process	0.3253	1	2	231	118	25471	comp33248_c0,comp61326_c0
GO:1902221	erythrose 4-phosphate/phosphoenolpyruvate family amino acid metabolic process	biological_process	0.3253	1	2	231	118	25471	comp61326_c0,comp33248_c0
GO:0008173	RNA methyltransferase activity	molecular_function	0.32565	1	2	231	95	25471	comp71382_c0,comp63543_c0
GO:0044238	primary metabolic process	biological_process	0.32572	1	118	231	11822	25471	comp61326_c0,comp33902_c0,comp65179_c0,comp34921_c0,comp61193_c0,comp59309_c1,comp33928_c0,comp59176_c1,comp57426_c0,comp57045_c0,comp18781_c0,comp60315_c0,comp58573_c0,comp64824_c0,comp102671_c0,comp21556_c0,comp64824_c2,comp61334_c0,comp58101_c0,comp95664_c0,comp61204_c0,comp58456_c0,comp58287_c0,comp66504_c0,comp66768_c0,comp26573_c0,comp52503_c0,comp61708_c0,comp65665_c1,comp63543_c0,comp2835…
GO:0006353	DNA-dependent transcription, termination	biological_process	0.32605	1	1	231	39	25471	comp65326_c1
GO:0070469	respiratory chain	cellular_component	0.32672	1	2	231	129	25471	comp66573_c0,comp66724_c0
GO:0004970	ionotropic glutamate receptor activity	molecular_function	0.32703	1	1	231	32	25471	comp56720_c0
GO:0005231	excitatory extracellular ligand-gated ion channel activity	molecular_function	0.32703	1	1	231	32	25471	comp56720_c0
GO:0005234	extracellular-glutamate-gated ion channel activity	molecular_function	0.32703	1	1	231	32	25471	comp56720_c0
GO:0008066	glutamate receptor activity	molecular_function	0.32703	1	1	231	32	25471	comp56720_c0
GO:0003725	double-stranded RNA binding	molecular_function	0.32804	1	1	231	29	25471	comp49869_c0
GO:0030695	GTPase regulator activity	molecular_function	0.32852	1	3	231	184	25471	comp31999_c0,comp63536_c0,comp66750_c0
GO:0006119	oxidative phosphorylation	biological_process	0.33254	1	6	231	497	25471	comp66573_c0,comp66724_c0,comp60315_c0,comp63757_c0,comp54761_c0,comp34857_c0
GO:0005991	trehalose metabolic process	biological_process	0.3367	1	1	231	28	25471	comp63467_c0
GO:0016114	terpenoid biosynthetic process	biological_process	0.33711	1	2	231	99	25471	comp50634_c0,comp56843_c0
GO:0015291	secondary active transmembrane transporter activity	molecular_function	0.33713	1	3	231	199	25471	comp30012_c0,comp56720_c0,comp53636_c0
GO:0009101	glycoprotein biosynthetic process	biological_process	0.3379	1	2	231	102	25471	comp164463_c0,comp66564_c1
GO:0043604	amide biosynthetic process	biological_process	0.33843	1	2	231	106	25471	comp56843_c0,comp33928_c0
GO:0009523	photosystem II	cellular_component	0.33963	1	3	231	213	25471	comp59242_c0,comp62344_c0,comp23712_c0
GO:0046496	nicotinamide nucleotide metabolic process	biological_process	0.33993	1	2	231	121	25471	comp64824_c2,comp28353_c0
GO:0006935	chemotaxis	biological_process	0.34013	1	1	231	41	25471	comp594090_c0
GO:0019751	polyol metabolic process	biological_process	0.34318	1	2	231	126	25471	comp67101_c0,comp34575_c0
GO:0005230	extracellular ligand-gated ion channel activity	molecular_function	0.34456	1	1	231	34	25471	comp56720_c0
GO:0019855	calcium channel inhibitor activity	molecular_function	0.34589	1	1	231	41	25471	comp31786_c0
GO:0045735	nutrient reservoir activity	molecular_function	0.34596	1	1	231	45	25471	comp52503_c0
GO:0046168	glycerol-3-phosphate catabolic process	biological_process	0.34632	1	1	231	35	25471	comp56843_c0
GO:0004672	protein kinase activity	molecular_function	0.34635	1	16	231	1268	25471	comp51101_c0,comp21556_c0,comp64824_c0,comp60315_c0,comp66774_c2,comp59787_c0,comp59998_c0,comp66902_c0,comp65665_c1,comp66768_c0,comp61995_c0,comp95664_c0,comp55304_c0,comp61334_c0,comp56679_c0,comp65326_c1
GO:0009878	nodule morphogenesis	biological_process	0.34653	1	1	231	54	25471	comp64500_c0
GO:0044111	development involved in symbiotic interaction	biological_process	0.34653	1	1	231	54	25471	comp64500_c0
GO:0006072	glycerol-3-phosphate metabolic process	biological_process	0.34806	1	1	231	36	25471	comp56843_c0
GO:0009886	post-embryonic morphogenesis	biological_process	0.34831	1	1	231	55	25471	comp64500_c0
GO:0022610	biological adhesion	biological_process	0.34859	1	3	231	234	25471	comp19958_c0,comp63757_c0,comp54624_c0
GO:0005184	neuropeptide hormone activity	molecular_function	0.34891	1	1	231	41	25471	comp59309_c1
GO:0009235	cobalamin metabolic process	biological_process	0.34959	1	1	231	42	25471	comp52503_c0
GO:0016861	intramolecular oxidoreductase activity, interconverting aldoses and ketoses	molecular_function	0.34965	1	1	231	41	25471	comp64824_c2
GO:0009791	post-embryonic development	biological_process	0.35021	1	1	231	56	25471	comp64500_c0
GO:0006721	terpenoid metabolic process	biological_process	0.35326	1	2	231	105	25471	comp50634_c0,comp56843_c0
GO:0016627	oxidoreductase activity, acting on the CH-CH group of donors	molecular_function	0.35494	1	2	231	127	25471	comp52503_c0,comp28353_c0
GO:0009100	glycoprotein metabolic process	biological_process	0.35845	1	2	231	108	25471	comp66564_c1,comp164463_c0
GO:0003746	translation elongation factor activity	molecular_function	0.35928	1	1	231	55	25471	comp58456_c0
GO:0022904	respiratory electron transport chain	biological_process	0.36064	1	5	231	403	25471	comp66573_c0,comp66724_c0,comp60315_c0,comp54761_c0,comp34857_c0
GO:0004112	cyclic-nucleotide phosphodiesterase activity	molecular_function	0.3615	1	1	231	56	25471	comp58101_c0
GO:0007031	peroxisome organization	biological_process	0.36223	1	1	231	35	25471	comp66410_c0
GO:0052646	alditol phosphate metabolic process	biological_process	0.36493	1	1	231	40	25471	comp56843_c0
GO:0006464	cellular protein modification process	biological_process	0.36517	1	25	231	2054	25471	comp57571_c0,comp69871_c0,comp64653_c0,comp19946_c0,comp59998_c0,comp51101_c0,comp64271_c0,comp19958_c0,comp71382_c0,comp21556_c0,comp64824_c0,comp60315_c0,comp59787_c0,comp55895_c0,comp59176_c1,comp66564_c1,comp55304_c0,comp50819_c0,comp61334_c0,comp60799_c0,comp56679_c0,comp65326_c1,comp65665_c1,comp66768_c0,comp61995_c0
GO:0036211	protein modification process	biological_process	0.36517	1	25	231	2054	25471	comp66564_c1,comp60799_c0,comp61334_c0,comp56679_c0,comp65326_c1,comp55304_c0,comp50819_c0,comp61995_c0,comp65665_c1,comp66768_c0,comp69871_c0,comp57571_c0,comp64653_c0,comp19946_c0,comp59998_c0,comp71382_c0,comp21556_c0,comp64824_c0,comp51101_c0,comp64271_c0,comp19958_c0,comp59176_c1,comp60315_c0,comp55895_c0,comp59787_c0
GO:0030117	membrane coat	cellular_component	0.366	1	3	231	170	25471	comp61456_c0,comp50426_c0,comp71260_c0
GO:0048475	coated membrane	cellular_component	0.366	1	3	231	170	25471	comp50426_c0,comp61456_c0,comp71260_c0
GO:0009893	positive regulation of metabolic process	biological_process	0.36667	1	3	231	248	25471	comp63757_c0,comp65192_c0,comp57045_c0
GO:0031325	positive regulation of cellular metabolic process	biological_process	0.36667	1	3	231	248	25471	comp65192_c0,comp57045_c0,comp63757_c0
GO:0042435	indole-containing compound biosynthetic process	biological_process	0.36722	1	2	231	130	25471	comp33248_c0,comp61326_c0
GO:0000154	rRNA modification	biological_process	0.36779	1	1	231	37	25471	comp71382_c0
GO:0065009	regulation of molecular function	biological_process	0.36901	1	4	231	276	25471	comp50426_c0,comp63536_c0,comp59176_c1,comp57571_c0
GO:0016423	tRNA (guanine) methyltransferase activity	molecular_function	0.36944	1	1	231	32	25471	comp71382_c0
GO:0004620	phospholipase activity	molecular_function	0.36967	1	1	231	48	25471	comp61273_c0
GO:0030120	vesicle coat	cellular_component	0.37151	1	2	231	111	25471	comp61456_c0,comp71260_c0
GO:0030662	coated vesicle membrane	cellular_component	0.37151	1	2	231	111	25471	comp61456_c0,comp71260_c0
GO:0042330	taxis	biological_process	0.37276	1	1	231	44	25471	comp594090_c0
GO:0030126	COPI vesicle coat	cellular_component	0.37301	1	1	231	33	25471	comp61456_c0
GO:0030137	COPI-coated vesicle	cellular_component	0.37301	1	1	231	33	25471	comp61456_c0
GO:0030663	COPI-coated vesicle membrane	cellular_component	0.37301	1	1	231	33	25471	comp61456_c0
GO:0030659	cytoplasmic vesicle membrane	cellular_component	0.37461	1	2	231	112	25471	comp71260_c0,comp61456_c0
GO:0009309	amine biosynthetic process	biological_process	0.37487	1	2	231	137	25471	comp61326_c0,comp33248_c0
GO:0042401	cellular biogenic amine biosynthetic process	biological_process	0.37487	1	2	231	137	25471	comp61326_c0,comp33248_c0
GO:0044428	nuclear part	cellular_component	0.37505	1	22	231	2061	25471	comp18747_c0,comp53297_c0,comp62770_c0,comp63543_c0,comp95664_c0,comp64500_c0,comp25449_c0,comp63934_c0,comp61237_c0,comp59176_c1,comp57045_c0,comp63757_c0,comp18781_c0,comp44231_c0,comp50634_c0,comp33408_c0,comp63565_c0,comp59393_c0,comp52006_c0,comp69871_c0,comp49188_c0,comp59309_c1
GO:0019748	secondary metabolic process	biological_process	0.37515	1	2	231	135	25471	comp67101_c0,comp34575_c0
GO:0030135	coated vesicle	cellular_component	0.37535	1	2	231	112	25471	comp71260_c0,comp61456_c0
GO:0032268	regulation of cellular protein metabolic process	biological_process	0.37538	1	3	231	239	25471	comp59176_c1,comp58456_c0,comp57571_c0
GO:0022402	cell cycle process	biological_process	0.37872	1	3	231	235	25471	comp66724_c0,comp44231_c0,comp51236_c0
GO:0005515	protein binding	molecular_function	0.38106	1	58	231	5042	25471	comp25449_c0,comp63934_c0,comp63951_c0,comp58456_c0,comp49120_c0,comp59213_c0,comp53037_c0,comp60157_c0,comp55304_c0,comp58375_c0,comp64718_c0,comp66902_c0,comp69152_c0,comp61190_c0,comp52503_c0,comp73286_c0,comp59309_c1,comp594090_c0,comp57571_c0,comp32669_c0,comp50804_c0,comp356971_c0,comp44231_c0,comp66776_c0,comp59176_c1,comp66250_c0,comp62870_c0,comp57045_c0,comp60315_c0,comp52627_c0,comp581…
GO:0009117	nucleotide metabolic process	biological_process	0.38248	1	11	231	990	25471	comp64824_c2,comp67101_c0,comp58101_c0,comp51884_c0,comp63536_c0,comp51400_c0,comp61237_c0,comp34575_c0,comp63757_c0,comp34199_c0,comp28353_c0
GO:0009099	valine biosynthetic process	biological_process	0.38442	1	1	231	42	25471	comp33928_c0
GO:0016747	transferase activity, transferring acyl groups other than amino-acyl groups	molecular_function	0.38539	1	4	231	341	25471	comp49291_c0,comp69871_c0,comp64500_c0,comp44793_c0
GO:0019362	pyridine nucleotide metabolic process	biological_process	0.3869	1	2	231	132	25471	comp64824_c2,comp28353_c0
GO:0000276	mitochondrial proton-transporting ATP synthase complex, coupling factor F(o)	cellular_component	0.3885	1	3	231	238	25471	comp34199_c0,comp51884_c0,comp61237_c0
GO:0006448	regulation of translational elongation	biological_process	0.38911	1	1	231	61	25471	comp58456_c0
GO:0015985	energy coupled proton transport, down electrochemical gradient	biological_process	0.38933	1	4	231	350	25471	comp34199_c0,comp63757_c0,comp51884_c0,comp61237_c0
GO:0015986	ATP synthesis coupled proton transport	biological_process	0.38933	1	4	231	350	25471	comp61237_c0,comp51884_c0,comp63757_c0,comp34199_c0
GO:0012506	vesicle membrane	cellular_component	0.39211	1	2	231	117	25471	comp61456_c0,comp71260_c0
GO:0019220	regulation of phosphate metabolic process	biological_process	0.39312	1	3	231	209	25471	comp59176_c1,comp63536_c0,comp57571_c0
GO:0051174	regulation of phosphorus metabolic process	biological_process	0.39312	1	3	231	209	25471	comp57571_c0,comp59176_c1,comp63536_c0
GO:0030244	cellulose biosynthetic process	biological_process	0.39315	1	1	231	42	25471	comp66250_c0
GO:0046933	proton-transporting ATP synthase activity, rotational mechanism	molecular_function	0.39377	1	1	231	60	25471	comp63757_c0
GO:0005740	mitochondrial envelope	cellular_component	0.39516	1	6	231	551	25471	comp66573_c0,comp34199_c0,comp61237_c0,comp60799_c0,comp63757_c0,comp51884_c0
GO:0016192	vesicle-mediated transport	biological_process	0.39543	1	6	231	435	25471	comp71260_c0,comp52627_c0,comp32669_c0,comp59213_c0,comp61456_c0,comp50426_c0
GO:0000160	phosphorelay signal transduction system	biological_process	0.39703	1	2	231	117	25471	comp95664_c0,comp66774_c2
GO:0006090	pyruvate metabolic process	biological_process	0.3976	1	1	231	62	25471	comp63757_c0
GO:0006073	cellular glucan metabolic process	biological_process	0.40048	1	4	231	325	25471	comp57354_c0,comp63467_c0,comp66250_c0,comp64317_c0
GO:0044042	glucan metabolic process	biological_process	0.40048	1	4	231	325	25471	comp57354_c0,comp63467_c0,comp66250_c0,comp64317_c0
GO:0003968	RNA-directed RNA polymerase activity	molecular_function	0.40096	1	2	231	141	25471	comp71227_c0,comp66590_c0
GO:0031379	RNA-directed RNA polymerase complex	cellular_component	0.40096	1	2	231	141	25471	comp71227_c0,comp66590_c0
GO:0005215	transporter activity	molecular_function	0.40152	1	22	231	2088	25471	comp56720_c0,comp34199_c0,comp66724_c0,comp66410_c0,comp62770_c0,comp66060_c0,comp53234_c0,comp63537_c0,comp30012_c0,comp51884_c0,comp66573_c0,comp61237_c0,comp66560_c0,comp48536_c0,comp63757_c0,comp62870_c0,comp57571_c0,comp53636_c0,comp67101_c0,comp57229_c0,comp66327_c0,comp66367_c0
GO:0008653	lipopolysaccharide metabolic process	biological_process	0.40315	1	3	231	172	25471	comp59998_c0,comp65665_c1,comp61334_c0
GO:0009103	lipopolysaccharide biosynthetic process	biological_process	0.40315	1	3	231	172	25471	comp61334_c0,comp59998_c0,comp65665_c1
GO:0051301	cell division	biological_process	0.40387	1	3	231	204	25471	comp57571_c0,comp66410_c0,comp51236_c0
GO:0005244	voltage-gated ion channel activity	molecular_function	0.40421	1	1	231	59	25471	comp48536_c0
GO:0022832	voltage-gated channel activity	molecular_function	0.40421	1	1	231	59	25471	comp48536_c0
GO:0030170	pyridoxal phosphate binding	molecular_function	0.40739	1	2	231	132	25471	comp33248_c0,comp51400_c0
GO:0044455	mitochondrial membrane part	cellular_component	0.40808	1	4	231	350	25471	comp34199_c0,comp66573_c0,comp51884_c0,comp61237_c0
GO:0045259	proton-transporting ATP synthase complex	cellular_component	0.40815	1	4	231	360	25471	comp61237_c0,comp63757_c0,comp51884_c0,comp34199_c0
GO:0000502	proteasome complex	cellular_component	0.40889	1	1	231	58	25471	comp63757_c0
GO:0030243	cellulose metabolic process	biological_process	0.41172	1	1	231	44	25471	comp66250_c0
GO:0000988	protein binding transcription factor activity	molecular_function	0.41225	1	3	231	254	25471	comp69871_c0,comp64500_c0,comp63757_c0
GO:0009110	vitamin biosynthetic process	biological_process	0.4139	1	3	231	219	25471	comp33928_c0,comp52503_c0,comp56843_c0
GO:0042364	water-soluble vitamin biosynthetic process	biological_process	0.4139	1	3	231	219	25471	comp33928_c0,comp52503_c0,comp56843_c0
GO:0019028	viral capsid	cellular_component	0.41418	1	5	231	411	25471	comp64327_c0,comp54624_c0,comp314441_c0,comp55441_c0,comp47850_c0
GO:0006753	nucleoside phosphate metabolic process	biological_process	0.41535	1	11	231	1015	25471	comp34199_c0,comp28353_c0,comp34575_c0,comp63757_c0,comp51400_c0,comp63536_c0,comp61237_c0,comp58101_c0,comp51884_c0,comp64824_c2,comp67101_c0
GO:0006754	ATP biosynthetic process	biological_process	0.41547	1	4	231	364	25471	comp61237_c0,comp63757_c0,comp51884_c0,comp34199_c0
GO:0008374	O-acyltransferase activity	molecular_function	0.41858	1	1	231	50	25471	comp44793_c0
GO:0022900	electron transport chain	biological_process	0.41866	1	5	231	436	25471	comp60315_c0,comp54761_c0,comp34857_c0,comp66724_c0,comp66573_c0
GO:0004659	prenyltransferase activity	molecular_function	0.4193	1	1	231	54	25471	comp50634_c0
GO:0022836	gated channel activity	molecular_function	0.41988	1	2	231	149	25471	comp48536_c0,comp56720_c0
GO:0022839	ion gated channel activity	molecular_function	0.41988	1	2	231	149	25471	comp48536_c0,comp56720_c0
GO:0016860	intramolecular oxidoreductase activity	molecular_function	0.42015	1	1	231	54	25471	comp64824_c2
GO:0005351	sugar:hydrogen symporter activity	molecular_function	0.42046	1	1	231	52	25471	comp53636_c0
GO:0005402	cation:sugar symporter activity	molecular_function	0.42046	1	1	231	52	25471	comp53636_c0
GO:0015295	solute:hydrogen symporter activity	molecular_function	0.42046	1	1	231	52	25471	comp53636_c0
GO:0051649	establishment of localization in cell	biological_process	0.42093	1	12	231	1009	25471	comp67027_c0,comp52627_c0,comp23712_c0,comp67101_c0,comp32669_c0,comp60799_c0,comp59213_c0,comp44793_c0,comp71260_c0,comp61456_c0,comp50426_c0,comp66560_c0
GO:0005996	monosaccharide metabolic process	biological_process	0.42134	1	4	231	325	25471	comp26573_c0,comp51400_c0,comp64824_c2,comp28353_c0
GO:0044436	thylakoid part	cellular_component	0.42165	1	4	231	357	25471	comp59242_c0,comp23712_c0,comp62344_c0,comp31999_c0
GO:0016023	cytoplasmic membrane-bounded vesicle	cellular_component	0.42217	1	2	231	124	25471	comp71260_c0,comp61456_c0
GO:0016796	exonuclease activity, active with either ribo- or deoxyribonucleic acids and producing 5'-phosphomonoesters	molecular_function	0.42613	1	1	231	56	25471	comp71227_c0
GO:0016301	kinase activity	molecular_function	0.42634	1	20	231	1667	25471	comp59998_c0,comp57571_c0,comp60315_c0,comp66774_c2,comp59787_c0,comp66560_c0,comp51101_c0,comp50634_c0,comp21556_c0,comp64824_c0,comp95664_c0,comp55304_c0,comp61334_c0,comp56679_c0,comp65326_c1,comp65665_c1,comp66768_c0,comp61995_c0,comp66410_c0,comp66902_c0
GO:0009579	thylakoid	cellular_component	0.42688	1	4	231	359	25471	comp59242_c0,comp23712_c0,comp62344_c0,comp31999_c0
GO:0042623	ATPase activity, coupled	molecular_function	0.42751	1	6	231	403	25471	comp63757_c0,comp58101_c0,comp66410_c0,comp66560_c0,comp57571_c0,comp47078_c0
GO:0008299	isoprenoid biosynthetic process	biological_process	0.42781	1	2	231	130	25471	comp50634_c0,comp56843_c0
GO:0044433	cytoplasmic vesicle part	cellular_component	0.42792	1	2	231	124	25471	comp61456_c0,comp71260_c0
GO:0003916	DNA topoisomerase activity	molecular_function	0.42831	1	1	231	51	25471	comp63536_c0
GO:0048522	positive regulation of cellular process	biological_process	0.42836	1	3	231	272	25471	comp57045_c0,comp65192_c0,comp63757_c0
GO:0005085	guanyl-nucleotide exchange factor activity	molecular_function	0.42848	1	1	231	57	25471	comp63536_c0
GO:0034470	ncRNA processing	biological_process	0.42981	1	4	231	288	25471	comp56843_c0,comp69152_c0,comp63543_c0,comp71382_c0
GO:0006066	alcohol metabolic process	biological_process	0.43065	1	2	231	157	25471	comp67101_c0,comp34575_c0
GO:0016020	membrane	cellular_component	0.43128	1	67	231	6530	25471	comp67101_c0,comp19946_c0,comp32876_c0,comp57571_c0,comp55441_c0,comp53636_c0,comp48536_c0,comp63757_c0,comp356971_c0,comp63537_c0,comp48948_c0,comp61995_c0,comp61190_c0,comp59998_c0,comp63587_c0,comp61039_c0,comp66560_c0,comp64317_c0,comp66774_c2,comp56257_c0,comp44793_c0,comp60799_c0,comp59242_c0,comp51884_c0,comp66564_c1,comp66590_c0,comp63536_c0,comp18747_c0,comp62770_c0,comp61310_c0,comp3419…
GO:0009522	photosystem I	cellular_component	0.43168	1	1	231	70	25471	comp31999_c0
GO:0044429	mitochondrial part	cellular_component	0.43168	1	6	231	570	25471	comp51884_c0,comp63757_c0,comp60799_c0,comp61237_c0,comp34199_c0,comp66573_c0
GO:0006265	DNA topological change	biological_process	0.4322	1	1	231	53	25471	comp63536_c0
GO:0019058	viral infectious cycle	biological_process	0.43226	1	4	231	305	25471	comp50426_c0,comp25449_c0,comp50634_c0,comp60454_c0
GO:0009097	isoleucine biosynthetic process	biological_process	0.43457	1	1	231	47	25471	comp33928_c0
GO:0043412	macromolecule modification	biological_process	0.4347	1	26	231	2228	25471	comp55895_c0,comp59787_c0,comp60315_c0,comp59176_c1,comp64271_c0,comp19958_c0,comp51101_c0,comp64824_c0,comp71382_c0,comp21556_c0,comp64653_c0,comp59998_c0,comp19946_c0,comp57571_c0,comp69871_c0,comp66768_c0,comp65665_c1,comp61995_c0,comp63543_c0,comp55304_c0,comp50819_c0,comp65326_c1,comp61334_c0,comp56679_c0,comp60799_c0,comp66564_c1
GO:0072524	pyridine-containing compound metabolic process	biological_process	0.43511	1	2	231	146	25471	comp28353_c0,comp64824_c2
GO:0009142	nucleoside triphosphate biosynthetic process	biological_process	0.4354	1	4	231	377	25471	comp34199_c0,comp61237_c0,comp63757_c0,comp51884_c0
GO:0009145	purine nucleoside triphosphate biosynthetic process	biological_process	0.4354	1	4	231	377	25471	comp34199_c0,comp61237_c0,comp51884_c0,comp63757_c0
GO:0009201	ribonucleoside triphosphate biosynthetic process	biological_process	0.4354	1	4	231	377	25471	comp51884_c0,comp63757_c0,comp61237_c0,comp34199_c0
GO:0009206	purine ribonucleoside triphosphate biosynthetic process	biological_process	0.4354	1	4	231	377	25471	comp51884_c0,comp63757_c0,comp61237_c0,comp34199_c0
GO:0005753	mitochondrial proton-transporting ATP synthase complex	cellular_component	0.43797	1	3	231	262	25471	comp34199_c0,comp61237_c0,comp51884_c0
GO:0031988	membrane-bounded vesicle	cellular_component	0.43901	1	2	231	129	25471	comp61456_c0,comp71260_c0
GO:0000785	chromatin	cellular_component	0.43932	1	1	231	73	25471	comp55735_c0
GO:0015976	carbon utilization	biological_process	0.43968	1	1	231	68	25471	comp64824_c2
GO:0006399	tRNA metabolic process	biological_process	0.44014	1	5	231	387	25471	comp71382_c0,comp63543_c0,comp69152_c0,comp56843_c0,comp63757_c0
GO:0004616	phosphogluconate dehydrogenase (decarboxylating) activity	molecular_function	0.44265	1	1	231	60	25471	comp28353_c0
GO:0019520	aldonic acid metabolic process	biological_process	0.44265	1	1	231	60	25471	comp28353_c0
GO:0019521	D-gluconate metabolic process	biological_process	0.44265	1	1	231	60	25471	comp28353_c0
GO:1901615	organic hydroxy compound metabolic process	biological_process	0.4428	1	2	231	161	25471	comp34575_c0,comp67101_c0
GO:0048518	positive regulation of biological process	biological_process	0.44285	1	3	231	279	25471	comp65192_c0,comp57045_c0,comp63757_c0
GO:0030660	Golgi-associated vesicle membrane	cellular_component	0.4438	1	1	231	47	25471	comp61456_c0
GO:0006720	isoprenoid metabolic process	biological_process	0.44546	1	2	231	138	25471	comp56843_c0,comp50634_c0
GO:0006505	GPI anchor metabolic process	biological_process	0.44666	1	2	231	128	25471	comp44793_c0,comp19946_c0
GO:0016788	hydrolase activity, acting on ester bonds	molecular_function	0.44808	1	15	231	1377	25471	comp53234_c0,comp57571_c0,comp310213_c0,comp59393_c0,comp71227_c0,comp58101_c0,comp44793_c0,comp66902_c0,comp64271_c0,comp52474_c1,comp66560_c0,comp61273_c0,comp63757_c0,comp66068_c0,comp18781_c0
GO:0005083	small GTPase regulator activity	molecular_function	0.45146	1	2	231	133	25471	comp31999_c0,comp63536_c0
GO:0051537	2 iron, 2 sulfur cluster binding	molecular_function	0.45193	1	1	231	60	25471	comp65709_c0
GO:0016874	ligase activity	molecular_function	0.45299	1	11	231	916	25471	comp66410_c0,comp69152_c0,comp66560_c0,comp55895_c0,comp63757_c0,comp50634_c0,comp64271_c0,comp19946_c0,comp64653_c0,comp47078_c0,comp57571_c0
GO:0004177	aminopeptidase activity	molecular_function	0.45338	1	1	231	52	25471	comp66360_c1
GO:0004190	aspartic-type endopeptidase activity	molecular_function	0.45526	1	2	231	149	25471	comp59242_c0,comp61708_c0
GO:0070001	aspartic-type peptidase activity	molecular_function	0.45526	1	2	231	149	25471	comp59242_c0,comp61708_c0
GO:0051119	sugar transmembrane transporter activity	molecular_function	0.45566	1	1	231	58	25471	comp53636_c0
GO:0005777	peroxisome	cellular_component	0.45662	1	1	231	54	25471	comp66410_c0
GO:0042579	microbody	cellular_component	0.45662	1	1	231	54	25471	comp66410_c0
GO:0006259	DNA metabolic process	biological_process	0.45663	1	19	231	1867	25471	comp60056_c0,comp19958_c0,comp50634_c0,comp66573_c0,comp88193_c0,comp18781_c0,comp63757_c0,comp482456_c0,comp49188_c0,comp47078_c0,comp52006_c0,comp45989_c0,comp53213_c0,comp59393_c0,comp33902_c0,comp63536_c0,comp25449_c0,comp95664_c0,comp68024_c0
GO:0006560	proline metabolic process	biological_process	0.45729	1	1	231	68	25471	comp63757_c0
GO:0071705	nitrogen compound transport	biological_process	0.45809	1	2	231	161	25471	comp66327_c0,comp63537_c0
GO:0006790	sulfur compound metabolic process	biological_process	0.4601	1	3	231	235	25471	comp164463_c0,comp33902_c0,comp66560_c0
GO:0018193	peptidyl-amino acid modification	biological_process	0.46042	1	1	231	55	25471	comp69871_c0
GO:0032787	monocarboxylic acid metabolic process	biological_process	0.46496	1	4	231	359	25471	comp28353_c0,comp63757_c0,comp57229_c0,comp52474_c1
GO:0016866	intramolecular transferase activity	molecular_function	0.46547	1	1	231	47	25471	comp26573_c0
GO:0006886	intracellular protein transport	biological_process	0.46606	1	9	231	778	25471	comp44793_c0,comp71260_c0,comp66560_c0,comp50426_c0,comp67027_c0,comp67101_c0,comp23712_c0,comp60799_c0,comp59213_c0
GO:0006024	glycosaminoglycan biosynthetic process	biological_process	0.46618	1	1	231	53	25471	comp164463_c0
GO:0043648	dicarboxylic acid metabolic process	biological_process	0.46619	1	2	231	166	25471	comp33248_c0,comp28353_c0
GO:0005739	mitochondrion	cellular_component	0.46904	1	7	231	693	25471	comp61237_c0,comp60799_c0,comp34857_c0,comp63757_c0,comp51884_c0,comp66573_c0,comp34199_c0
GO:0044283	small molecule biosynthetic process	biological_process	0.47014	1	11	231	1017	25471	comp28353_c0,comp34857_c0,comp52503_c0,comp34575_c0,comp52474_c1,comp33928_c0,comp33248_c0,comp56843_c0,comp67101_c0,comp57229_c0,comp61326_c0
GO:0009877	nodulation	biological_process	0.47236	1	1	231	75	25471	comp64500_c0
GO:0004553	hydrolase activity, hydrolyzing O-glycosyl compounds	molecular_function	0.4724	1	6	231	544	25471	comp66774_c2,comp51400_c0,comp57354_c0,comp63467_c0,comp54428_c0,comp57481_c0
GO:0015276	ligand-gated ion channel activity	molecular_function	0.47552	1	1	231	63	25471	comp56720_c0
GO:0022834	ligand-gated channel activity	molecular_function	0.47552	1	1	231	63	25471	comp56720_c0
GO:0055085	transmembrane transport	biological_process	0.47618	1	16	231	1511	25471	comp63537_c0,comp54673_c0,comp30012_c0,comp51884_c0,comp66060_c0,comp66410_c0,comp56720_c0,comp34199_c0,comp66327_c0,comp66367_c0,comp53636_c0,comp57571_c0,comp61237_c0,comp66560_c0,comp62870_c0,comp63757_c0
GO:0005798	Golgi-associated vesicle	cellular_component	0.47628	1	1	231	52	25471	comp61456_c0
GO:0042451	purine nucleoside biosynthetic process	biological_process	0.47719	1	4	231	393	25471	comp34199_c0,comp63757_c0,comp51884_c0,comp61237_c0
GO:0046129	purine ribonucleoside biosynthetic process	biological_process	0.47719	1	4	231	393	25471	comp61237_c0,comp63757_c0,comp51884_c0,comp34199_c0
GO:0006023	aminoglycan biosynthetic process	biological_process	0.47951	1	1	231	57	25471	comp164463_c0
GO:0060589	nucleoside-triphosphatase regulator activity	molecular_function	0.47987	1	3	231	256	25471	comp31999_c0,comp63536_c0,comp66750_c0
GO:0008238	exopeptidase activity	molecular_function	0.48246	1	2	231	153	25471	comp66360_c1,comp53234_c0
GO:0009098	leucine biosynthetic process	biological_process	0.48378	1	1	231	60	25471	comp33928_c0
GO:0015031	protein transport	biological_process	0.48482	1	11	231	998	25471	comp59213_c0,comp60799_c0,comp23712_c0,comp67101_c0,comp50804_c0,comp64653_c0,comp67027_c0,comp66560_c0,comp50426_c0,comp71260_c0,comp44793_c0
GO:0045184	establishment of protein localization	biological_process	0.48482	1	11	231	998	25471	comp50426_c0,comp66560_c0,comp44793_c0,comp71260_c0,comp64653_c0,comp50804_c0,comp67101_c0,comp23712_c0,comp60799_c0,comp59213_c0,comp67027_c0
GO:0012507	ER to Golgi transport vesicle membrane	cellular_component	0.48513	1	1	231	60	25471	comp71260_c0
GO:0030127	COPII vesicle coat	cellular_component	0.48513	1	1	231	60	25471	comp71260_c0
GO:0030134	ER to Golgi transport vesicle	cellular_component	0.48513	1	1	231	60	25471	comp71260_c0
GO:0006400	tRNA modification	biological_process	0.48593	1	1	231	54	25471	comp63543_c0
GO:0043414	macromolecule methylation	biological_process	0.48691	1	2	231	138	25471	comp71382_c0,comp63543_c0
GO:0046034	ATP metabolic process	biological_process	0.48761	1	4	231	397	25471	comp61237_c0,comp63757_c0,comp51884_c0,comp34199_c0
GO:0006007	glucose catabolic process	biological_process	0.48807	1	2	231	175	25471	comp64824_c2,comp28353_c0
GO:0019320	hexose catabolic process	biological_process	0.48807	1	2	231	175	25471	comp64824_c2,comp28353_c0
GO:0006810	transport	biological_process	0.48946	1	43	231	4211	25471	comp66410_c0,comp62770_c0,comp71260_c0,comp61178_c0,comp34199_c0,comp60799_c0,comp51884_c0,comp30012_c0,comp52627_c0,comp53234_c0,comp21050_c1,comp66859_c0,comp66560_c0,comp61237_c0,comp50426_c0,comp66573_c0,comp44793_c0,comp57229_c0,comp64653_c0,comp67027_c0,comp34857_c0,comp56720_c0,comp66724_c0,comp59213_c0,comp63537_c0,comp54673_c0,comp60157_c0,comp66060_c0,comp48536_c0,comp61456_c0,comp63757…
GO:0051234	establishment of localization	biological_process	0.48946	1	43	231	4211	25471	comp48536_c0,comp61456_c0,comp62870_c0,comp63757_c0,comp53636_c0,comp57571_c0,comp31786_c0,comp32669_c0,comp67101_c0,comp23712_c0,comp66327_c0,comp56843_c0,comp50804_c0,comp66367_c0,comp55573_c0,comp56720_c0,comp66724_c0,comp34857_c0,comp66060_c0,comp59213_c0,comp63537_c0,comp54673_c0,comp60157_c0,comp66573_c0,comp44793_c0,comp66859_c0,comp66560_c0,comp61237_c0,comp50426_c0,comp67027_c0,comp57229…
GO:0009314	response to radiation	biological_process	0.48972	1	1	231	57	25471	comp50819_c0
GO:0009416	response to light stimulus	biological_process	0.48972	1	1	231	57	25471	comp50819_c0
GO:0005789	endoplasmic reticulum membrane	cellular_component	0.49021	1	3	231	242	25471	comp44793_c0,comp19946_c0,comp52503_c0
GO:0042175	nuclear outer membrane-endoplasmic reticulum membrane network	cellular_component	0.49021	1	3	231	242	25471	comp52503_c0,comp19946_c0,comp44793_c0
GO:0016620	oxidoreductase activity, acting on the aldehyde or oxo group of donors, NAD or NADP as acceptor	molecular_function	0.49081	1	1	231	77	25471	comp28353_c0
GO:0006525	arginine metabolic process	biological_process	0.49374	1	1	231	76	25471	comp63757_c0
GO:0051641	cellular localization	biological_process	0.49433	1	12	231	1071	25471	comp52627_c0,comp67027_c0,comp59213_c0,comp60799_c0,comp32669_c0,comp23712_c0,comp67101_c0,comp71260_c0,comp44793_c0,comp61456_c0,comp50426_c0,comp66560_c0
GO:0046365	monosaccharide catabolic process	biological_process	0.49503	1	2	231	176	25471	comp28353_c0,comp64824_c2
GO:0071704	organic substance metabolic process	biological_process	0.49674	1	120	231	12402	25471	comp44231_c0,comp71382_c0,comp64271_c0,comp60056_c0,comp51101_c0,comp33248_c0,comp59787_c0,comp66250_c0,comp63757_c0,comp57481_c0,comp57571_c0,comp53636_c0,comp67101_c0,comp62036_c0,comp19946_c0,comp56843_c0,comp21050_c0,comp57354_c0,comp69152_c0,comp65633_c0,comp61995_c0,comp34857_c0,comp53158_c0,comp64500_c0,comp25449_c0,comp63934_c0,comp49120_c0,comp55304_c0,comp50819_c0,comp71227_c0,comp44793…
GO:0045263	proton-transporting ATP synthase complex, coupling factor F(o)	cellular_component	0.49746	1	3	231	288	25471	comp34199_c0,comp61237_c0,comp51884_c0
GO:0016853	isomerase activity	molecular_function	0.4981	1	3	231	248	25471	comp64824_c2,comp63536_c0,comp26573_c0
GO:0005246	calcium channel regulator activity	molecular_function	0.49961	1	1	231	71	25471	comp31786_c0
GO:0044711	single-organism biosynthetic process	biological_process	0.50337	1	11	231	1048	25471	comp28353_c0,comp52474_c1,comp33928_c0,comp33248_c0,comp34857_c0,comp52503_c0,comp34575_c0,comp67101_c0,comp57229_c0,comp61326_c0,comp56843_c0
GO:0009163	nucleoside biosynthetic process	biological_process	0.50374	1	4	231	404	25471	comp34199_c0,comp61237_c0,comp63757_c0,comp51884_c0
GO:0042455	ribonucleoside biosynthetic process	biological_process	0.50374	1	4	231	404	25471	comp34199_c0,comp61237_c0,comp51884_c0,comp63757_c0
GO:0030259	lipid glycosylation	biological_process	0.50734	1	1	231	74	25471	comp57354_c0
GO:1901135	carbohydrate derivative metabolic process	biological_process	0.50752	1	16	231	1474	25471	comp61237_c0,comp63757_c0,comp34575_c0,comp44793_c0,comp67101_c0,comp19946_c0,comp59998_c0,comp56843_c0,comp164463_c0,comp63536_c0,comp65665_c1,comp34199_c0,comp61334_c0,comp58101_c0,comp51884_c0,comp66564_c1
GO:0006576	cellular biogenic amine metabolic process	biological_process	0.50869	1	3	231	266	25471	comp57571_c0,comp33248_c0,comp61326_c0
GO:0031410	cytoplasmic vesicle	cellular_component	0.51156	1	2	231	148	25471	comp61456_c0,comp71260_c0
GO:0045333	cellular respiration	biological_process	0.5142	1	5	231	500	25471	comp66573_c0,comp66724_c0,comp34857_c0,comp54761_c0,comp60315_c0
GO:0016790	thiolester hydrolase activity	molecular_function	0.51597	1	1	231	59	25471	comp52474_c1
GO:0006996	organelle organization	biological_process	0.51612	1	6	231	563	25471	comp95664_c0,comp66410_c0,comp55735_c0,comp60799_c0,comp49188_c0,comp69871_c0
GO:0044106	cellular amine metabolic process	biological_process	0.51613	1	3	231	270	25471	comp57571_c0,comp61326_c0,comp33248_c0
GO:0072594	establishment of protein localization to organelle	biological_process	0.51905	1	2	231	153	25471	comp66560_c0,comp67027_c0
GO:0005604	basement membrane	cellular_component	0.51913	1	1	231	81	25471	comp54624_c0
GO:0009451	RNA modification	biological_process	0.51932	1	2	231	146	25471	comp71382_c0,comp63543_c0
GO:0006814	sodium ion transport	biological_process	0.5235	1	3	231	267	25471	comp34857_c0,comp63757_c0,comp48536_c0
GO:0009152	purine ribonucleotide biosynthetic process	biological_process	0.52409	1	4	231	417	25471	comp61237_c0,comp51884_c0,comp63757_c0,comp34199_c0
GO:0046873	metal ion transmembrane transporter activity	molecular_function	0.52633	1	4	231	360	25471	comp53234_c0,comp62870_c0,comp63757_c0,comp48536_c0
GO:0031982	vesicle	cellular_component	0.52677	1	2	231	153	25471	comp71260_c0,comp61456_c0
GO:0070011	peptidase activity, acting on L-amino acid peptides	molecular_function	0.52682	1	10	231	934	25471	comp66360_c1,comp66590_c0,comp59787_c0,comp63757_c0,comp61708_c0,comp61204_c0,comp53234_c0,comp53636_c0,comp59242_c0,comp71227_c0
GO:0016798	hydrolase activity, acting on glycosyl bonds	molecular_function	0.52753	1	6	231	578	25471	comp57481_c0,comp54428_c0,comp63467_c0,comp57354_c0,comp51400_c0,comp66774_c2
GO:0016887	ATPase activity	molecular_function	0.5308	1	8	231	606	25471	comp66410_c0,comp66560_c0,comp63757_c0,comp50634_c0,comp67088_c0,comp58101_c0,comp47078_c0,comp57571_c0
GO:0044724	single-organism carbohydrate catabolic process	biological_process	0.53129	1	2	231	189	25471	comp28353_c0,comp64824_c2
GO:0019538	protein metabolic process	biological_process	0.53156	1	47	231	4707	25471	comp66360_c1,comp66504_c0,comp66768_c0,comp53158_c0,comp65665_c1,comp61708_c0,comp58287_c0,comp61995_c0,comp61204_c0,comp58456_c0,comp64500_c0,comp55304_c0,comp50819_c0,comp95664_c0,comp71227_c0,comp61334_c0,comp64271_c0,comp51101_c0,comp64824_c0,comp21556_c0,comp71382_c0,comp59787_c0,comp63757_c0,comp60315_c0,comp59176_c1,comp53636_c0,comp57571_c0,comp34921_c0,comp19946_c0,comp66590_c0,comp66564…
GO:0009055	electron carrier activity	molecular_function	0.53229	1	6	231	634	25471	comp32680_c0,comp51884_c0,comp66410_c0,comp59965_c1,comp66573_c0,comp33860_c0
GO:0015672	monovalent inorganic cation transport	biological_process	0.53271	1	11	231	1129	25471	comp56843_c0,comp51884_c0,comp60157_c0,comp63757_c0,comp62870_c0,comp34857_c0,comp61237_c0,comp48536_c0,comp66724_c0,comp34199_c0,comp66573_c0
GO:0009894	regulation of catabolic process	biological_process	0.53569	1	3	231	281	25471	comp63536_c0,comp63757_c0,comp57045_c0
GO:0051179	localization	biological_process	0.53639	1	43	231	4284	25471	comp61456_c0,comp63757_c0,comp62870_c0,comp48536_c0,comp66327_c0,comp56843_c0,comp50804_c0,comp55573_c0,comp66367_c0,comp32669_c0,comp23712_c0,comp67101_c0,comp57571_c0,comp31786_c0,comp53636_c0,comp34857_c0,comp66724_c0,comp56720_c0,comp54673_c0,comp60157_c0,comp59213_c0,comp63537_c0,comp66060_c0,comp50426_c0,comp66859_c0,comp61237_c0,comp66560_c0,comp66573_c0,comp44793_c0,comp64653_c0,comp57229…
GO:0006888	ER to Golgi vesicle-mediated transport	biological_process	0.53639	1	1	231	71	25471	comp71260_c0
GO:0016108	tetraterpenoid metabolic process	biological_process	0.53679	1	1	231	55	25471	comp56843_c0
GO:0016109	tetraterpenoid biosynthetic process	biological_process	0.53679	1	1	231	55	25471	comp56843_c0
GO:0016116	carotenoid metabolic process	biological_process	0.53679	1	1	231	55	25471	comp56843_c0
GO:0016117	carotenoid biosynthetic process	biological_process	0.53679	1	1	231	55	25471	comp56843_c0
GO:0009405	pathogenesis	biological_process	0.53684	1	5	231	491	25471	comp31786_c0,comp21050_c1,comp66962_c0,comp66859_c0,comp55573_c0
GO:0042802	identical protein binding	molecular_function	0.53846	1	2	231	169	25471	comp59213_c0,comp50804_c0
GO:0007218	neuropeptide signaling pathway	biological_process	0.53886	1	1	231	74	25471	comp59309_c1
GO:0070085	glycosylation	biological_process	0.54176	1	2	231	168	25471	comp66564_c1,comp57354_c0
GO:0008757	S-adenosylmethionine-dependent methyltransferase activity	molecular_function	0.54315	1	2	231	149	25471	comp71382_c0,comp63543_c0
GO:0030133	transport vesicle	cellular_component	0.54331	1	1	231	74	25471	comp71260_c0
GO:0030658	transport vesicle membrane	cellular_component	0.54331	1	1	231	74	25471	comp71260_c0
GO:0006164	purine nucleotide biosynthetic process	biological_process	0.54469	1	4	231	425	25471	comp63757_c0,comp51884_c0,comp61237_c0,comp34199_c0
GO:0006914	autophagy	biological_process	0.54486	1	2	231	200	25471	comp57045_c0,comp53158_c0
GO:0015980	energy derivation by oxidation of organic compounds	biological_process	0.54501	1	5	231	513	25471	comp66573_c0,comp66724_c0,comp54761_c0,comp34857_c0,comp60315_c0
GO:0071702	organic substance transport	biological_process	0.54538	1	14	231	1368	25471	comp44793_c0,comp71260_c0,comp50426_c0,comp66560_c0,comp53636_c0,comp67027_c0,comp64653_c0,comp66327_c0,comp50804_c0,comp67101_c0,comp23712_c0,comp63537_c0,comp60799_c0,comp59213_c0
GO:0046961	proton-transporting ATPase activity, rotational mechanism	molecular_function	0.54562	1	1	231	80	25471	comp63757_c0
GO:0015079	potassium ion transmembrane transporter activity	molecular_function	0.54638	1	1	231	72	25471	comp62870_c0
GO:0034613	cellular protein localization	biological_process	0.5498	1	9	231	841	25471	comp59213_c0,comp60799_c0,comp67101_c0,comp23712_c0,comp67027_c0,comp50426_c0,comp66560_c0,comp71260_c0,comp44793_c0
GO:0070727	cellular macromolecule localization	biological_process	0.5498	1	9	231	841	25471	comp71260_c0,comp44793_c0,comp66560_c0,comp50426_c0,comp67027_c0,comp59213_c0,comp60799_c0,comp67101_c0,comp23712_c0
GO:0015077	monovalent inorganic cation transmembrane transporter activity	molecular_function	0.55146	1	8	231	844	25471	comp66573_c0,comp34199_c0,comp66724_c0,comp48536_c0,comp61237_c0,comp62870_c0,comp63757_c0,comp51884_c0
GO:0032259	methylation	biological_process	0.55197	1	2	231	157	25471	comp63543_c0,comp71382_c0
GO:0006270	DNA replication initiation	biological_process	0.55245	1	1	231	77	25471	comp53213_c0
GO:0008104	protein localization	biological_process	0.55348	1	11	231	1051	25471	comp66560_c0,comp50426_c0,comp71260_c0,comp44793_c0,comp60799_c0,comp59213_c0,comp67101_c0,comp23712_c0,comp50804_c0,comp64653_c0,comp67027_c0
GO:0006633	fatty acid biosynthetic process	biological_process	0.55387	1	2	231	177	25471	comp57229_c0,comp52474_c1
GO:0006006	glucose metabolic process	biological_process	0.55411	1	2	231	200	25471	comp28353_c0,comp64824_c2
GO:0016053	organic acid biosynthetic process	biological_process	0.55416	1	7	231	683	25471	comp28353_c0,comp56843_c0,comp61326_c0,comp33248_c0,comp33928_c0,comp57229_c0,comp52474_c1
GO:0046394	carboxylic acid biosynthetic process	biological_process	0.55416	1	7	231	683	25471	comp61326_c0,comp33248_c0,comp33928_c0,comp57229_c0,comp52474_c1,comp56843_c0,comp28353_c0
GO:0016830	carbon-carbon lyase activity	molecular_function	0.55466	1	2	231	185	25471	comp63757_c0,comp51400_c0
GO:0008026	ATP-dependent helicase activity	molecular_function	0.55806	1	3	231	184	25471	comp58101_c0,comp47078_c0,comp57571_c0
GO:0070035	purine NTP-dependent helicase activity	molecular_function	0.55806	1	3	231	184	25471	comp58101_c0,comp47078_c0,comp57571_c0
GO:0009260	ribonucleotide biosynthetic process	biological_process	0.55817	1	4	231	434	25471	comp61237_c0,comp63757_c0,comp51884_c0,comp34199_c0
GO:0046390	ribose phosphate biosynthetic process	biological_process	0.55817	1	4	231	434	25471	comp61237_c0,comp51884_c0,comp63757_c0,comp34199_c0
GO:0005982	starch metabolic process	biological_process	0.55828	1	3	231	283	25471	comp64317_c0,comp63467_c0,comp57354_c0
GO:0005975	carbohydrate metabolic process	biological_process	0.55828	1	17	231	1671	25471	comp26573_c0,comp65665_c1,comp51400_c0,comp28353_c0,comp57354_c0,comp61334_c0,comp64824_c2,comp66564_c1,comp66250_c0,comp66774_c2,comp34575_c0,comp64317_c0,comp63467_c0,comp54428_c0,comp59998_c0,comp67101_c0,comp57481_c0
GO:0006629	lipid metabolic process	biological_process	0.55917	1	15	231	1415	25471	comp44793_c0,comp28353_c0,comp50634_c0,comp57354_c0,comp52474_c1,comp61273_c0,comp63757_c0,comp65665_c1,comp34575_c0,comp57229_c0,comp67101_c0,comp61334_c0,comp59998_c0,comp19946_c0,comp56843_c0
GO:0008152	metabolic process	biological_process	0.55942	1	140	231	14873	25471	comp55895_c0,comp50426_c0,comp61237_c0,comp482456_c0,comp53528_c0,comp22086_c0,comp63467_c0,comp54428_c0,comp53213_c0,comp33408_c0,comp59393_c0,comp69871_c0,comp164463_c0,comp47078_c0,comp65192_c0,comp28291_c0,comp50645_c0,comp21050_c1,comp57426_c0,comp58573_c0,comp60315_c0,comp37439_c0,comp102671_c0,comp21556_c0,comp23712_c0,comp61326_c0,comp59309_c1,comp34921_c0,comp61193_c0,comp66768_c0,comp26…
GO:0016485	protein processing	biological_process	0.55947	1	1	231	68	25471	comp50426_c0
GO:0051604	protein maturation	biological_process	0.55947	1	1	231	68	25471	comp50426_c0
GO:0032505	reproduction of a single-celled organism	biological_process	0.55992	1	1	231	87	25471	comp51236_c0
GO:0043093	cytokinesis by binary fission	biological_process	0.55992	1	1	231	87	25471	comp51236_c0
GO:0009311	oligosaccharide metabolic process	biological_process	0.56058	1	4	231	364	25471	comp61334_c0,comp64317_c0,comp57354_c0,comp63467_c0
GO:0006568	tryptophan metabolic process	biological_process	0.56213	1	2	231	184	25471	comp61326_c0,comp33248_c0
GO:0006586	indolalkylamine metabolic process	biological_process	0.56213	1	2	231	184	25471	comp61326_c0,comp33248_c0
GO:0042398	cellular modified amino acid biosynthetic process	biological_process	0.56214	1	2	231	188	25471	comp33928_c0,comp56843_c0
GO:0072522	purine-containing compound biosynthetic process	biological_process	0.56424	1	4	231	433	25471	comp61237_c0,comp51884_c0,comp63757_c0,comp34199_c0
GO:0015293	symporter activity	molecular_function	0.56484	1	1	231	80	25471	comp53636_c0
GO:0015294	solute:cation symporter activity	molecular_function	0.56484	1	1	231	80	25471	comp53636_c0
GO:0008289	lipid binding	molecular_function	0.5654	1	2	231	195	25471	comp63934_c0,comp61193_c0
GO:0044420	extracellular matrix part	cellular_component	0.56668	1	1	231	91	25471	comp54624_c0
GO:0006000	fructose metabolic process	biological_process	0.56682	1	1	231	85	25471	comp26573_c0
GO:0006766	vitamin metabolic process	biological_process	0.56702	1	3	231	282	25471	comp56843_c0,comp52503_c0,comp33928_c0
GO:0006767	water-soluble vitamin metabolic process	biological_process	0.56702	1	3	231	282	25471	comp56843_c0,comp52503_c0,comp33928_c0
GO:0044769	ATPase activity, coupled to transmembrane movement of ions, rotational mechanism	molecular_function	0.56867	1	1	231	89	25471	comp63757_c0
GO:0015144	carbohydrate transmembrane transporter activity	molecular_function	0.56964	1	1	231	80	25471	comp53636_c0
GO:1901476	carbohydrate transporter activity	molecular_function	0.56964	1	1	231	80	25471	comp53636_c0
GO:0046434	organophosphate catabolic process	biological_process	0.57035	1	4	231	389	25471	comp63536_c0,comp61273_c0,comp56843_c0,comp58101_c0
GO:0006570	tyrosine metabolic process	biological_process	0.57078	1	2	231	183	25471	comp61326_c0,comp33248_c0
GO:0044764	multi-organism cellular process	biological_process	0.57103	1	7	231	692	25471	comp61039_c0,comp50426_c0,comp56257_c0,comp25449_c0,comp50634_c0,comp60454_c0,comp52627_c0
GO:0046488	phosphatidylinositol metabolic process	biological_process	0.57108	1	2	231	158	25471	comp44793_c0,comp19946_c0
GO:0050790	regulation of catalytic activity	biological_process	0.57369	1	3	231	269	25471	comp57571_c0,comp63536_c0,comp59176_c1
GO:0044255	cellular lipid metabolic process	biological_process	0.57687	1	11	231	1014	25471	comp50634_c0,comp57354_c0,comp44793_c0,comp65665_c1,comp52474_c1,comp61273_c0,comp19946_c0,comp59998_c0,comp56843_c0,comp57229_c0,comp61334_c0
GO:0016757	transferase activity, transferring glycosyl groups	molecular_function	0.57826	1	7	231	681	25471	comp57354_c0,comp66564_c1,comp164463_c0,comp66250_c0,comp35484_c0,comp52503_c0,comp64317_c0
GO:0044448	cell cortex part	cellular_component	0.57995	1	1	231	84	25471	comp55573_c0
GO:0006497	protein lipidation	biological_process	0.58135	1	1	231	77	25471	comp19946_c0
GO:0006506	GPI anchor biosynthetic process	biological_process	0.58135	1	1	231	77	25471	comp19946_c0
GO:0006661	phosphatidylinositol biosynthetic process	biological_process	0.58135	1	1	231	77	25471	comp19946_c0
GO:0030880	RNA polymerase complex	cellular_component	0.5817	1	2	231	208	25471	comp66590_c0,comp71227_c0
GO:0022857	transmembrane transporter activity	molecular_function	0.58238	1	17	231	1761	25471	comp62870_c0,comp63757_c0,comp48536_c0,comp61237_c0,comp66560_c0,comp66573_c0,comp66367_c0,comp57571_c0,comp53636_c0,comp66410_c0,comp34199_c0,comp66724_c0,comp56720_c0,comp30012_c0,comp51884_c0,comp53234_c0,comp66060_c0
GO:0072330	monocarboxylic acid biosynthetic process	biological_process	0.58356	1	2	231	191	25471	comp52474_c1,comp57229_c0
GO:0009628	response to abiotic stimulus	biological_process	0.58474	1	1	231	91	25471	comp50819_c0
GO:0008170	N-methyltransferase activity	molecular_function	0.58481	1	1	231	75	25471	comp71382_c0
GO:0044432	endoplasmic reticulum part	cellular_component	0.58484	1	3	231	274	25471	comp19946_c0,comp52503_c0,comp44793_c0
GO:0000917	barrier septum assembly	biological_process	0.58539	1	1	231	93	25471	comp51236_c0
GO:0032506	cytokinetic process	biological_process	0.58539	1	1	231	93	25471	comp51236_c0
GO:0090529	cell septum assembly	biological_process	0.58539	1	1	231	93	25471	comp51236_c0
GO:0003777	microtubule motor activity	molecular_function	0.58541	1	1	231	82	25471	comp67088_c0
GO:0005576	extracellular region	cellular_component	0.58632	1	15	231	1594	25471	comp57571_c0,comp31786_c0,comp21050_c1,comp594090_c0,comp66962_c0,comp57481_c0,comp95664_c0,comp54624_c0,comp61178_c0,comp66774_c2,comp63757_c0,comp66859_c0,comp42012_c0,comp61273_c0,comp66590_c0
GO:0042158	lipoprotein biosynthetic process	biological_process	0.58682	1	1	231	79	25471	comp19946_c0
GO:0046474	glycerophospholipid biosynthetic process	biological_process	0.5922	1	1	231	81	25471	comp19946_c0
GO:0005985	sucrose metabolic process	biological_process	0.59244	1	3	231	295	25471	comp57354_c0,comp63467_c0,comp64317_c0
GO:0016773	phosphotransferase activity, alcohol group as acceptor	molecular_function	0.59404	1	17	231	1564	25471	comp66902_c0,comp65665_c1,comp66768_c0,comp61995_c0,comp95664_c0,comp55304_c0,comp56679_c0,comp61334_c0,comp65326_c1,comp51101_c0,comp21556_c0,comp64824_c0,comp66774_c2,comp60315_c0,comp59787_c0,comp66560_c0,comp59998_c0
GO:0046914	transition metal ion binding	molecular_function	0.59424	1	25	231	2537	25471	comp64754_c0,comp66590_c0,comp32898_c0,comp21047_c0,comp71260_c0,comp47850_c0,comp51884_c0,comp55304_c0,comp60799_c0,comp64500_c0,comp61456_c0,comp63757_c0,comp57426_c0,comp37439_c0,comp64271_c0,comp33860_c0,comp64824_c0,comp22086_c0,comp32680_c0,comp59225_c0,comp33408_c0,comp57229_c0,comp67101_c0,comp60596_c0,comp47078_c0
GO:0019954	asexual reproduction	biological_process	0.59555	1	1	231	100	25471	comp51236_c0
GO:0009082	branched-chain amino acid biosynthetic process	biological_process	0.59607	1	1	231	76	25471	comp33928_c0
GO:0006013	mannose metabolic process	biological_process	0.597	1	1	231	90	25471	comp26573_c0
GO:0045017	glycerolipid biosynthetic process	biological_process	0.59712	1	1	231	82	25471	comp19946_c0
GO:0004527	exonuclease activity	molecular_function	0.59853	1	1	231	90	25471	comp71227_c0
GO:0016903	oxidoreductase activity, acting on the aldehyde or oxo group of donors	molecular_function	0.5989	1	1	231	100	25471	comp28353_c0
GO:0008083	growth factor activity	molecular_function	0.59979	1	1	231	96	25471	comp66590_c0
GO:0006650	glycerophospholipid metabolic process	biological_process	0.6001	1	2	231	169	25471	comp44793_c0,comp19946_c0
GO:0042430	indole-containing compound metabolic process	biological_process	0.60585	1	2	231	200	25471	comp61326_c0,comp33248_c0
GO:0009395	phospholipid catabolic process	biological_process	0.60648	1	1	231	91	25471	comp61273_c0
GO:0009308	amine metabolic process	biological_process	0.60674	1	3	231	304	25471	comp33248_c0,comp61326_c0,comp57571_c0
GO:0034660	ncRNA metabolic process	biological_process	0.60733	1	5	231	471	25471	comp63543_c0,comp71382_c0,comp69152_c0,comp63757_c0,comp56843_c0
GO:0030234	enzyme regulator activity	molecular_function	0.60827	1	6	231	663	25471	comp66750_c0,comp63757_c0,comp63536_c0,comp59176_c1,comp31999_c0,comp57571_c0
GO:0008150	biological_process	biological_process	0.60883	1	178	231	19282	25471	comp31968_c0,comp61273_c0,comp56257_c0,comp181588_c0,comp63565_c0,comp45989_c0,comp66590_c0,comp34426_c0,comp62770_c0,comp34199_c0,comp47329_c0,comp60799_c0,comp68024_c0,comp67088_c0,comp63166_c0,comp66564_c1,comp48536_c0,comp33248_c0,comp59787_c0,comp66250_c0,comp44231_c0,comp71382_c0,comp59895_c1,comp64271_c0,comp51101_c0,comp60056_c0,comp324973_c0,comp59225_c0,comp62036_c0,comp57481_c0,comp594…
GO:0008652	cellular amino acid biosynthetic process	biological_process	0.60902	1	5	231	512	25471	comp28353_c0,comp56843_c0,comp33248_c0,comp61326_c0,comp33928_c0
GO:0009312	oligosaccharide biosynthetic process	biological_process	0.60908	1	1	231	71	25471	comp61334_c0
GO:0043603	cellular amide metabolic process	biological_process	0.61037	1	2	231	187	25471	comp56843_c0,comp33928_c0
GO:0000910	cytokinesis	biological_process	0.6115	1	1	231	104	25471	comp51236_c0
GO:0009150	purine ribonucleotide metabolic process	biological_process	0.61277	1	6	231	659	25471	comp34199_c0,comp63757_c0,comp58101_c0,comp51884_c0,comp61237_c0,comp63536_c0
GO:0019318	hexose metabolic process	biological_process	0.61424	1	3	231	314	25471	comp64824_c2,comp26573_c0,comp28353_c0
GO:1901657	glycosyl compound metabolic process	biological_process	0.61462	1	7	231	759	25471	comp63536_c0,comp61237_c0,comp67101_c0,comp34575_c0,comp51884_c0,comp63757_c0,comp34199_c0
GO:0007018	microtubule-based movement	biological_process	0.61569	1	1	231	89	25471	comp67088_c0
GO:0008283	cell proliferation	biological_process	0.61591	1	1	231	102	25471	comp66590_c0
GO:0042775	mitochondrial ATP synthesis coupled electron transport	biological_process	0.61651	1	3	231	331	25471	comp34857_c0,comp66573_c0,comp66724_c0
GO:0009067	aspartate family amino acid biosynthetic process	biological_process	0.61806	1	1	231	88	25471	comp28353_c0
GO:0005741	mitochondrial outer membrane	cellular_component	0.62394	1	1	231	112	25471	comp60799_c0
GO:0016746	transferase activity, transferring acyl groups	molecular_function	0.62413	1	4	231	479	25471	comp69871_c0,comp64500_c0,comp44793_c0,comp49291_c0
GO:0006163	purine nucleotide metabolic process	biological_process	0.62789	1	6	231	667	25471	comp34199_c0,comp61237_c0,comp63536_c0,comp63757_c0,comp51884_c0,comp58101_c0
GO:0022890	inorganic cation transmembrane transporter activity	molecular_function	0.62831	1	9	231	999	25471	comp66724_c0,comp34199_c0,comp66573_c0,comp62870_c0,comp63757_c0,comp61237_c0,comp48536_c0,comp53234_c0,comp51884_c0
GO:0006118	electron transport	biological_process	0.62856	1	7	231	807	25471	comp59965_c1,comp33860_c0,comp66573_c0,comp26573_c0,comp32680_c0,comp51884_c0,comp66410_c0
GO:0044036	cell wall macromolecule metabolic process	biological_process	0.63036	1	1	231	99	25471	comp57481_c0
GO:0005938	cell cortex	cellular_component	0.63069	1	1	231	98	25471	comp55573_c0
GO:0030258	lipid modification	biological_process	0.63102	1	1	231	101	25471	comp57354_c0
GO:0030203	glycosaminoglycan metabolic process	biological_process	0.63107	1	1	231	83	25471	comp164463_c0
GO:0006631	fatty acid metabolic process	biological_process	0.63469	1	2	231	206	25471	comp52474_c1,comp57229_c0
GO:0009165	nucleotide biosynthetic process	biological_process	0.63495	1	4	231	471	25471	comp63757_c0,comp51884_c0,comp61237_c0,comp34199_c0
GO:0031968	organelle outer membrane	cellular_component	0.63535	1	1	231	114	25471	comp60799_c0
GO:0009259	ribonucleotide metabolic process	biological_process	0.63778	1	6	231	676	25471	comp63757_c0,comp51884_c0,comp58101_c0,comp61237_c0,comp63536_c0,comp34199_c0
GO:0019693	ribose phosphate metabolic process	biological_process	0.63778	1	6	231	676	25471	comp34199_c0,comp63757_c0,comp51884_c0,comp58101_c0,comp61237_c0,comp63536_c0
GO:0008643	carbohydrate transport	biological_process	0.63857	1	1	231	99	25471	comp53636_c0
GO:0019829	cation-transporting ATPase activity	molecular_function	0.63913	1	1	231	108	25471	comp63757_c0
GO:0008233	peptidase activity	molecular_function	0.63999	1	10	231	1017	25471	comp61708_c0,comp59787_c0,comp63757_c0,comp66590_c0,comp66360_c1,comp71227_c0,comp59242_c0,comp53234_c0,comp53636_c0,comp61204_c0
GO:0019898	extrinsic to membrane	cellular_component	0.6415	1	1	231	110	25471	comp66410_c0
GO:0055086	nucleobase-containing small molecule metabolic process	biological_process	0.64228	1	14	231	1506	25471	comp58101_c0,comp71227_c0,comp51884_c0,comp67101_c0,comp64824_c2,comp28353_c0,comp34199_c0,comp63757_c0,comp34575_c0,comp66560_c0,comp66590_c0,comp61237_c0,comp63536_c0,comp51400_c0
GO:1901607	alpha-amino acid biosynthetic process	biological_process	0.64383	1	4	231	435	25471	comp28353_c0,comp33248_c0,comp61326_c0,comp33928_c0
GO:1901293	nucleoside phosphate biosynthetic process	biological_process	0.64443	1	4	231	474	25471	comp34199_c0,comp63757_c0,comp51884_c0,comp61237_c0
GO:0006644	phospholipid metabolic process	biological_process	0.64495	1	3	231	297	25471	comp61273_c0,comp19946_c0,comp44793_c0
GO:0004674	protein serine/threonine kinase activity	molecular_function	0.64636	1	2	231	223	25471	comp64824_c0,comp59787_c0
GO:0005874	microtubule	cellular_component	0.64715	1	1	231	106	25471	comp67088_c0
GO:0042625	ATPase activity, coupled to transmembrane movement of ions	molecular_function	0.64929	1	1	231	113	25471	comp63757_c0
GO:0005261	cation channel activity	molecular_function	0.65048	1	1	231	108	25471	comp48536_c0
GO:0005984	disaccharide metabolic process	biological_process	0.65219	1	3	231	313	25471	comp64317_c0,comp57354_c0,comp63467_c0
GO:0030001	metal ion transport	biological_process	0.65325	1	7	231	743	25471	comp63757_c0,comp62870_c0,comp34857_c0,comp60157_c0,comp56843_c0,comp48536_c0,comp53234_c0
GO:0044242	cellular lipid catabolic process	biological_process	0.65407	1	1	231	105	25471	comp61273_c0
GO:0044272	sulfur compound biosynthetic process	biological_process	0.65656	1	1	231	94	25471	comp164463_c0
GO:0031967	organelle envelope	cellular_component	0.65686	1	6	231	714	25471	comp63757_c0,comp51884_c0,comp61237_c0,comp60799_c0,comp34199_c0,comp66573_c0
GO:0015093	ferrous iron transmembrane transporter activity	molecular_function	0.65712	1	1	231	85	25471	comp53234_c0
GO:0015684	ferrous iron transport	biological_process	0.65712	1	1	231	85	25471	comp53234_c0
GO:0033036	macromolecule localization	biological_process	0.66299	1	11	231	1161	25471	comp50804_c0,comp64653_c0,comp59213_c0,comp60799_c0,comp67101_c0,comp23712_c0,comp67027_c0,comp50426_c0,comp66560_c0,comp71260_c0,comp44793_c0
GO:1901136	carbohydrate derivative catabolic process	biological_process	0.66499	1	3	231	320	25471	comp56843_c0,comp58101_c0,comp63536_c0
GO:0006573	valine metabolic process	biological_process	0.66798	1	1	231	97	25471	comp33928_c0
GO:0006260	DNA replication	biological_process	0.66896	1	7	231	848	25471	comp33902_c0,comp18781_c0,comp53213_c0,comp66573_c0,comp47078_c0,comp50634_c0,comp60056_c0
GO:0006486	protein glycosylation	biological_process	0.67161	1	1	231	94	25471	comp66564_c1
GO:0043413	macromolecule glycosylation	biological_process	0.67161	1	1	231	94	25471	comp66564_c1
GO:0005543	phospholipid binding	molecular_function	0.6727	1	1	231	97	25471	comp63934_c0
GO:0015078	hydrogen ion transmembrane transporter activity	molecular_function	0.67375	1	6	231	722	25471	comp66724_c0,comp34199_c0,comp66573_c0,comp51884_c0,comp63757_c0,comp61237_c0
GO:0005381	iron ion transmembrane transporter activity	molecular_function	0.67389	1	1	231	89	25471	comp53234_c0
GO:0019319	hexose biosynthetic process	biological_process	0.67593	1	1	231	127	25471	comp26573_c0
GO:0046364	monosaccharide biosynthetic process	biological_process	0.67669	1	1	231	128	25471	comp26573_c0
GO:0006733	oxidoreduction coenzyme metabolic process	biological_process	0.67734	1	3	231	342	25471	comp28353_c0,comp34857_c0,comp64824_c2
GO:0006826	iron ion transport	biological_process	0.67862	1	1	231	92	25471	comp53234_c0
GO:0016879	ligase activity, forming carbon-nitrogen bonds	molecular_function	0.67886	1	5	231	528	25471	comp64271_c0,comp64653_c0,comp19946_c0,comp55895_c0,comp69152_c0
GO:0008081	phosphoric diester hydrolase activity	molecular_function	0.68193	1	1	231	122	25471	comp58101_c0
GO:0006364	rRNA processing	biological_process	0.68349	1	1	231	103	25471	comp71382_c0
GO:0009247	glycolipid biosynthetic process	biological_process	0.68619	1	1	231	106	25471	comp19946_c0
GO:0046467	membrane lipid biosynthetic process	biological_process	0.68619	1	1	231	106	25471	comp19946_c0
GO:0016765	transferase activity, transferring alkyl or aryl (other than methyl) groups	molecular_function	0.68648	1	1	231	129	25471	comp50634_c0
GO:0016072	rRNA metabolic process	biological_process	0.68842	1	1	231	104	25471	comp71382_c0
GO:0033178	proton-transporting two-sector ATPase complex, catalytic domain	cellular_component	0.68868	1	1	231	116	25471	comp63757_c0
GO:0006664	glycolipid metabolic process	biological_process	0.68891	1	2	231	204	25471	comp44793_c0,comp19946_c0
GO:0008276	protein methyltransferase activity	molecular_function	0.69136	1	1	231	94	25471	comp71382_c0
GO:0009144	purine nucleoside triphosphate metabolic process	biological_process	0.6918	1	5	231	609	25471	comp63536_c0,comp61237_c0,comp51884_c0,comp63757_c0,comp34199_c0
GO:0009199	ribonucleoside triphosphate metabolic process	biological_process	0.6918	1	5	231	609	25471	comp34199_c0,comp61237_c0,comp63536_c0,comp63757_c0,comp51884_c0
GO:0009205	purine ribonucleoside triphosphate metabolic process	biological_process	0.6918	1	5	231	609	25471	comp61237_c0,comp63536_c0,comp63757_c0,comp51884_c0,comp34199_c0
GO:0006195	purine nucleotide catabolic process	biological_process	0.69195	1	2	231	228	25471	comp63536_c0,comp58101_c0
GO:0009154	purine ribonucleotide catabolic process	biological_process	0.69195	1	2	231	228	25471	comp63536_c0,comp58101_c0
GO:0009261	ribonucleotide catabolic process	biological_process	0.69195	1	2	231	228	25471	comp58101_c0,comp63536_c0
GO:0072523	purine-containing compound catabolic process	biological_process	0.69195	1	2	231	228	25471	comp63536_c0,comp58101_c0
GO:0008219	cell death	biological_process	0.69307	1	1	231	118	25471	comp73286_c0
GO:0016265	death	biological_process	0.69307	1	1	231	118	25471	comp73286_c0
GO:0016740	transferase activity	molecular_function	0.69505	1	46	231	4705	25471	comp59393_c0,comp59998_c0,comp47078_c0,comp164463_c0,comp69871_c0,comp66560_c0,comp64317_c0,comp49291_c0,comp53758_c0,comp66774_c2,comp66573_c0,comp44793_c0,comp50634_c0,comp310213_c0,comp56679_c0,comp65326_c1,comp53234_c0,comp66564_c1,comp51400_c0,comp66590_c0,comp66410_c0,comp66068_c0,comp57571_c0,comp33248_c0,comp18781_c0,comp60315_c0,comp66250_c0,comp59787_c0,comp71382_c0,comp21556_c0,comp648…
GO:0006549	isoleucine metabolic process	biological_process	0.6951	1	1	231	102	25471	comp33928_c0
GO:0006479	protein methylation	biological_process	0.69571	1	1	231	95	25471	comp71382_c0
GO:0008213	protein alkylation	biological_process	0.69571	1	1	231	95	25471	comp71382_c0
GO:0009141	nucleoside triphosphate metabolic process	biological_process	0.69987	1	5	231	617	25471	comp34199_c0,comp61237_c0,comp63536_c0,comp63757_c0,comp51884_c0
GO:0044765	single-organism transport	biological_process	0.70091	1	29	231	3114	25471	comp56720_c0,comp71260_c0,comp34199_c0,comp66724_c0,comp66410_c0,comp34857_c0,comp62770_c0,comp52627_c0,comp66060_c0,comp53234_c0,comp63537_c0,comp60157_c0,comp54673_c0,comp30012_c0,comp51884_c0,comp66573_c0,comp66560_c0,comp61237_c0,comp48536_c0,comp62870_c0,comp63757_c0,comp61456_c0,comp67027_c0,comp53636_c0,comp57571_c0,comp32669_c0,comp66367_c0,comp66327_c0,comp56843_c0
GO:0006352	DNA-dependent transcription, initiation	biological_process	0.70208	1	1	231	135	25471	comp60799_c0
GO:0016651	oxidoreductase activity, acting on NAD(P)H	molecular_function	0.70214	1	3	231	358	25471	comp60315_c0,comp54761_c0,comp34857_c0
GO:0016482	cytoplasmic transport	biological_process	0.7025	1	3	231	341	25471	comp67027_c0,comp71260_c0,comp66560_c0
GO:0009896	positive regulation of catabolic process	biological_process	0.70335	1	1	231	138	25471	comp57045_c0
GO:0010506	regulation of autophagy	biological_process	0.70335	1	1	231	138	25471	comp57045_c0
GO:0010508	positive regulation of autophagy	biological_process	0.70335	1	1	231	138	25471	comp57045_c0
GO:0031331	positive regulation of cellular catabolic process	biological_process	0.70335	1	1	231	138	25471	comp57045_c0
GO:0006643	membrane lipid metabolic process	biological_process	0.70805	1	2	231	216	25471	comp44793_c0,comp19946_c0
GO:0048037	cofactor binding	molecular_function	0.70986	1	7	231	784	25471	comp51400_c0,comp33248_c0,comp67101_c0,comp34575_c0,comp56843_c0,comp60157_c0,comp28353_c0
GO:0003887	DNA-directed DNA polymerase activity	molecular_function	0.71211	1	1	231	109	25471	comp47078_c0
GO:0008565	protein transporter activity	molecular_function	0.71232	1	1	231	128	25471	comp67101_c0
GO:0012505	endomembrane system	cellular_component	0.71308	1	5	231	558	25471	comp52503_c0,comp19946_c0,comp61456_c0,comp44793_c0,comp71260_c0
GO:0005737	cytoplasm	cellular_component	0.71355	1	35	231	3978	25471	comp71382_c0,comp61456_c0,comp63757_c0,comp57571_c0,comp56843_c0,comp55573_c0,comp19946_c0,comp33902_c0,comp23712_c0,comp28353_c0,comp63543_c0,comp53158_c0,comp66504_c0,comp26573_c0,comp52503_c0,comp34857_c0,comp69152_c0,comp58456_c0,comp181588_c0,comp50634_c0,comp66573_c0,comp53528_c0,comp44793_c0,comp50426_c0,comp66560_c0,comp61237_c0,comp47078_c0,comp51236_c0,comp34199_c0,comp71260_c0,comp6641…
GO:0040007	growth	biological_process	0.71474	1	1	231	128	25471	comp66590_c0
GO:0016567	protein ubiquitination	biological_process	0.71894	1	3	231	321	25471	comp64271_c0,comp55895_c0,comp50819_c0
GO:0042575	DNA polymerase complex	cellular_component	0.72041	1	1	231	111	25471	comp47078_c0
GO:0016835	carbon-oxygen lyase activity	molecular_function	0.72044	1	1	231	140	25471	comp61326_c0
GO:0016043	cellular component organization	biological_process	0.72058	1	10	231	1186	25471	comp49188_c0,comp69871_c0,comp95664_c0,comp60799_c0,comp51236_c0,comp55735_c0,comp33902_c0,comp61190_c0,comp66410_c0,comp61995_c0
GO:0006022	aminoglycan metabolic process	biological_process	0.72182	1	1	231	120	25471	comp164463_c0
GO:0034220	ion transmembrane transport	biological_process	0.72264	1	5	231	640	25471	comp34199_c0,comp51884_c0,comp63757_c0,comp62870_c0,comp61237_c0
GO:0016881	acid-amino acid ligase activity	molecular_function	0.72457	1	4	231	447	25471	comp19946_c0,comp64653_c0,comp55895_c0,comp64271_c0
GO:0006551	leucine metabolic process	biological_process	0.72497	1	1	231	116	25471	comp33928_c0
GO:0050662	coenzyme binding	molecular_function	0.72728	1	5	231	585	25471	comp28353_c0,comp67101_c0,comp56843_c0,comp34575_c0,comp60157_c0
GO:0045454	cell redox homeostasis	biological_process	0.72895	1	1	231	136	25471	comp59895_c1
GO:0005102	receptor binding	molecular_function	0.73	1	4	231	493	25471	comp57571_c0,comp594090_c0,comp59309_c1,comp66590_c0
GO:0000139	Golgi membrane	cellular_component	0.7305	1	1	231	118	25471	comp61456_c0
GO:0008324	cation transmembrane transporter activity	molecular_function	0.73094	1	10	231	1182	25471	comp51884_c0,comp53234_c0,comp53636_c0,comp62870_c0,comp63757_c0,comp61237_c0,comp48536_c0,comp34199_c0,comp66724_c0,comp66573_c0
GO:0032446	protein modification by small protein conjugation	biological_process	0.7335	1	3	231	329	25471	comp50819_c0,comp55895_c0,comp64271_c0
GO:0046915	transition metal ion transmembrane transporter activity	molecular_function	0.73449	1	1	231	115	25471	comp53234_c0
GO:0016706	oxidoreductase activity, acting on paired donors, with incorporation or reduction of molecular oxygen, 2-oxoglutarate as one donor, and incorporation of one atom each of oxygen into both donors	molecular_function	0.7352	1	1	231	137	25471	comp47329_c0
GO:0006261	DNA-dependent DNA replication	biological_process	0.73716	1	1	231	133	25471	comp53213_c0
GO:0005506	iron ion binding	molecular_function	0.73993	1	3	231	441	25471	comp64824_c0,comp57229_c0,comp51884_c0
GO:0016298	lipase activity	molecular_function	0.74112	1	1	231	125	25471	comp61273_c0
GO:0031975	envelope	cellular_component	0.74137	1	6	231	772	25471	comp34199_c0,comp66573_c0,comp63757_c0,comp51884_c0,comp61237_c0,comp60799_c0
GO:0006553	lysine metabolic process	biological_process	0.74144	1	1	231	118	25471	comp28353_c0
GO:0007264	small GTPase mediated signal transduction	biological_process	0.7422	1	3	231	334	25471	comp66410_c0,comp310213_c0,comp57571_c0
GO:0006357	regulation of transcription from RNA polymerase II promoter	biological_process	0.74252	1	1	231	150	25471	comp63757_c0
GO:0031227	intrinsic to endoplasmic reticulum membrane	cellular_component	0.74339	1	1	231	126	25471	comp44793_c0
GO:0044267	cellular protein metabolic process	biological_process	0.74387	1	34	231	3767	25471	comp65326_c1,comp60799_c0,comp56679_c0,comp66564_c1,comp55895_c0,comp19958_c0,comp181588_c0,comp53528_c0,comp64653_c0,comp59998_c0,comp49188_c0,comp69871_c0,comp66504_c0,comp66768_c0,comp53158_c0,comp65665_c1,comp58287_c0,comp61995_c0,comp55304_c0,comp50819_c0,comp95664_c0,comp61334_c0,comp58456_c0,comp63757_c0,comp59787_c0,comp60315_c0,comp59176_c1,comp64271_c0,comp51101_c0,comp64824_c0,comp2155…
GO:0009072	aromatic amino acid family metabolic process	biological_process	0.74401	1	2	231	251	25471	comp61326_c0,comp33248_c0
GO:0005216	ion channel activity	molecular_function	0.74413	1	2	231	256	25471	comp48536_c0,comp56720_c0
GO:0022838	substrate-specific channel activity	molecular_function	0.74413	1	2	231	256	25471	comp48536_c0,comp56720_c0
GO:0042157	lipoprotein metabolic process	biological_process	0.74664	1	1	231	141	25471	comp19946_c0
GO:0008654	phospholipid biosynthetic process	biological_process	0.75068	1	1	231	130	25471	comp19946_c0
GO:0009166	nucleotide catabolic process	biological_process	0.75089	1	2	231	266	25471	comp58101_c0,comp63536_c0
GO:1901292	nucleoside phosphate catabolic process	biological_process	0.75089	1	2	231	266	25471	comp58101_c0,comp63536_c0
GO:0015267	channel activity	molecular_function	0.75141	1	2	231	260	25471	comp56720_c0,comp48536_c0
GO:0022803	passive transmembrane transporter activity	molecular_function	0.75141	1	2	231	260	25471	comp48536_c0,comp56720_c0
GO:0004252	serine-type endopeptidase activity	molecular_function	0.75156	1	2	231	243	25471	comp61204_c0,comp63757_c0
GO:0006396	RNA processing	biological_process	0.7522	1	5	231	541	25471	comp71382_c0,comp63543_c0,comp56843_c0,comp65192_c0,comp69152_c0
GO:0001076	RNA polymerase II transcription factor binding transcription factor activity	molecular_function	0.75314	1	1	231	149	25471	comp63757_c0
GO:0001104	RNA polymerase II transcription cofactor activity	molecular_function	0.75314	1	1	231	149	25471	comp63757_c0
GO:0044444	cytoplasmic part	cellular_component	0.7589	1	27	231	3233	25471	comp34857_c0,comp66504_c0,comp52503_c0,comp53158_c0,comp66410_c0,comp34199_c0,comp63543_c0,comp71260_c0,comp51884_c0,comp60799_c0,comp59242_c0,comp58456_c0,comp63757_c0,comp50426_c0,comp61456_c0,comp61237_c0,comp66560_c0,comp50634_c0,comp181588_c0,comp44793_c0,comp53528_c0,comp66573_c0,comp55573_c0,comp19946_c0,comp33902_c0,comp57571_c0,comp47078_c0
GO:0006575	cellular modified amino acid metabolic process	biological_process	0.75901	1	2	231	267	25471	comp33928_c0,comp56843_c0
GO:0006508	proteolysis	biological_process	0.76109	1	8	231	896	25471	comp66590_c0,comp61708_c0,comp66360_c1,comp59242_c0,comp71227_c0,comp61204_c0,comp53636_c0,comp53234_c0
GO:0031329	regulation of cellular catabolic process	biological_process	0.76195	1	2	231	275	25471	comp57045_c0,comp63536_c0
GO:0033365	protein localization to organelle	biological_process	0.76334	1	2	231	264	25471	comp67027_c0,comp66560_c0
GO:0006928	cellular component movement	biological_process	0.76347	1	1	231	151	25471	comp67088_c0
GO:0016592	mediator complex	cellular_component	0.76431	1	1	231	153	25471	comp63757_c0
GO:0044403	symbiosis, encompassing mutualism through parasitism	biological_process	0.76535	1	6	231	732	25471	comp52627_c0,comp64500_c0,comp60454_c0,comp25449_c0,comp50634_c0,comp50426_c0
GO:0044419	interspecies interaction between organisms	biological_process	0.76796	1	6	231	734	25471	comp60454_c0,comp25449_c0,comp50634_c0,comp52627_c0,comp64500_c0,comp50426_c0
GO:0006812	cation transport	biological_process	0.76878	1	13	231	1561	25471	comp60157_c0,comp56843_c0,comp51884_c0,comp53636_c0,comp53234_c0,comp63757_c0,comp62870_c0,comp34857_c0,comp61237_c0,comp48536_c0,comp34199_c0,comp66724_c0,comp66573_c0
GO:0044710	single-organism metabolic process	biological_process	0.77114	1	56	231	6154	25471	comp164463_c0,comp47078_c0,comp57229_c0,comp59998_c0,comp66573_c0,comp44793_c0,comp22086_c0,comp19958_c0,comp50634_c0,comp61273_c0,comp66560_c0,comp52474_c1,comp61237_c0,comp34575_c0,comp47329_c0,comp51884_c0,comp50645_c0,comp34199_c0,comp51400_c0,comp63536_c0,comp66410_c0,comp66590_c0,comp64754_c0,comp57571_c0,comp13382_c0,comp33902_c0,comp61326_c0,comp59225_c0,comp324973_c0,comp67101_c0,comp568…
GO:0000041	transition metal ion transport	biological_process	0.77179	1	1	231	130	25471	comp53234_c0
GO:0072509	divalent inorganic cation transmembrane transporter activity	molecular_function	0.77248	1	1	231	135	25471	comp53234_c0
GO:0042278	purine nucleoside metabolic process	biological_process	0.77451	1	5	231	663	25471	comp61237_c0,comp63536_c0,comp63757_c0,comp51884_c0,comp34199_c0
GO:0046128	purine ribonucleoside metabolic process	biological_process	0.77451	1	5	231	663	25471	comp63536_c0,comp61237_c0,comp51884_c0,comp63757_c0,comp34199_c0
GO:0031072	heat shock protein binding	molecular_function	0.77592	1	1	231	136	25471	comp62359_c0
GO:0006091	generation of precursor metabolites and energy	biological_process	0.78082	1	6	231	819	25471	comp66724_c0,comp66573_c0,comp60315_c0,comp34857_c0,comp63757_c0,comp54761_c0
GO:0006818	hydrogen transport	biological_process	0.78259	1	7	231	941	25471	comp66573_c0,comp66724_c0,comp34199_c0,comp61237_c0,comp51884_c0,comp34857_c0,comp63757_c0
GO:0015992	proton transport	biological_process	0.78259	1	7	231	941	25471	comp66573_c0,comp66724_c0,comp34199_c0,comp61237_c0,comp63757_c0,comp34857_c0,comp51884_c0
GO:0009081	branched-chain amino acid metabolic process	biological_process	0.78494	1	1	231	132	25471	comp33928_c0
GO:0009063	cellular amino acid catabolic process	biological_process	0.78583	1	1	231	133	25471	comp33248_c0
GO:0008135	translation factor activity, nucleic acid binding	molecular_function	0.78846	1	1	231	175	25471	comp58456_c0
GO:0015074	DNA integration	biological_process	0.78927	1	1	231	173	25471	comp482456_c0
GO:0016032	viral process	biological_process	0.79022	1	5	231	632	25471	comp60454_c0,comp25449_c0,comp50634_c0,comp52627_c0,comp50426_c0
GO:0044431	Golgi apparatus part	cellular_component	0.79024	1	1	231	137	25471	comp61456_c0
GO:0009119	ribonucleoside metabolic process	biological_process	0.79056	1	5	231	678	25471	comp63757_c0,comp51884_c0,comp61237_c0,comp63536_c0,comp34199_c0
GO:0016209	antioxidant activity	molecular_function	0.79097	1	1	231	209	25471	comp59895_c1
GO:0009118	regulation of nucleoside metabolic process	biological_process	0.79344	1	1	231	139	25471	comp63536_c0
GO:0030811	regulation of nucleotide catabolic process	biological_process	0.79344	1	1	231	139	25471	comp63536_c0
GO:0033121	regulation of purine nucleotide catabolic process	biological_process	0.79344	1	1	231	139	25471	comp63536_c0
GO:0033124	regulation of GTP catabolic process	biological_process	0.79344	1	1	231	139	25471	comp63536_c0
GO:0043087	regulation of GTPase activity	biological_process	0.79344	1	1	231	139	25471	comp63536_c0
GO:1900542	regulation of purine nucleotide metabolic process	biological_process	0.79344	1	1	231	139	25471	comp63536_c0
GO:0033177	proton-transporting two-sector ATPase complex, proton-transporting domain	cellular_component	0.79417	1	3	231	448	25471	comp34199_c0,comp61237_c0,comp51884_c0
GO:0016469	proton-transporting two-sector ATPase complex	cellular_component	0.7956	1	4	231	579	25471	comp34199_c0,comp63757_c0,comp51884_c0,comp61237_c0
GO:0006811	ion transport	biological_process	0.79649	1	15	231	1815	25471	comp60157_c0,comp56843_c0,comp51884_c0,comp53636_c0,comp53234_c0,comp48536_c0,comp61237_c0,comp62870_c0,comp63757_c0,comp62770_c0,comp34857_c0,comp66573_c0,comp56720_c0,comp34199_c0,comp66724_c0
GO:0006605	protein targeting	biological_process	0.80131	1	2	231	296	25471	comp66560_c0,comp67027_c0
GO:0040011	locomotion	biological_process	0.8026	1	1	231	171	25471	comp594090_c0
GO:0007017	microtubule-based process	biological_process	0.80545	1	1	231	159	25471	comp67088_c0
GO:0009116	nucleoside metabolic process	biological_process	0.8088	1	5	231	694	25471	comp34199_c0,comp63536_c0,comp61237_c0,comp51884_c0,comp63757_c0
GO:0006417	regulation of translation	biological_process	0.80951	1	1	231	185	25471	comp58456_c0
GO:0006140	regulation of nucleotide metabolic process	biological_process	0.8108	1	1	231	149	25471	comp63536_c0
GO:0016054	organic acid catabolic process	biological_process	0.81251	1	1	231	144	25471	comp33248_c0
GO:0046395	carboxylic acid catabolic process	biological_process	0.81251	1	1	231	144	25471	comp33248_c0
GO:0006397	mRNA processing	biological_process	0.81263	1	1	231	147	25471	comp65192_c0
GO:0015075	ion transmembrane transporter activity	molecular_function	0.81296	1	11	231	1384	25471	comp51884_c0,comp53234_c0,comp53636_c0,comp48536_c0,comp61237_c0,comp63757_c0,comp62870_c0,comp66573_c0,comp56720_c0,comp34199_c0,comp66724_c0
GO:0051336	regulation of hydrolase activity	biological_process	0.81479	1	1	231	151	25471	comp63536_c0
GO:0019725	cellular homeostasis	biological_process	0.81527	1	1	231	185	25471	comp59895_c1
GO:0070647	protein modification by small protein conjugation or removal	biological_process	0.81595	1	3	231	375	25471	comp55895_c0,comp50819_c0,comp64271_c0
GO:0070838	divalent metal ion transport	biological_process	0.81824	1	1	231	159	25471	comp53234_c0
GO:0044282	small molecule catabolic process	biological_process	0.81889	1	1	231	151	25471	comp33248_c0
GO:0044712	single-organism catabolic process	biological_process	0.81889	1	1	231	151	25471	comp33248_c0
GO:0008168	methyltransferase activity	molecular_function	0.81927	1	4	231	515	25471	comp63543_c0,comp71382_c0,comp71227_c0,comp53758_c0
GO:0071554	cell wall organization or biogenesis	biological_process	0.81938	1	1	231	197	25471	comp57481_c0
GO:0072521	purine-containing compound metabolic process	biological_process	0.82188	1	9	231	1175	25471	comp63757_c0,comp61237_c0,comp66560_c0,comp66590_c0,comp63536_c0,comp34199_c0,comp51884_c0,comp71227_c0,comp58101_c0
GO:1901564	organonitrogen compound metabolic process	biological_process	0.82275	1	28	231	3174	25471	comp64824_c2,comp95664_c0,comp51884_c0,comp71227_c0,comp58101_c0,comp34199_c0,comp28353_c0,comp63536_c0,comp51400_c0,comp66590_c0,comp66410_c0,comp58287_c0,comp52503_c0,comp164463_c0,comp47078_c0,comp57571_c0,comp49188_c0,comp61326_c0,comp56843_c0,comp62036_c0,comp64824_c0,comp50634_c0,comp33928_c0,comp33248_c0,comp61237_c0,comp66560_c0,comp59787_c0,comp63757_c0
GO:0072511	divalent inorganic cation transport	biological_process	0.82617	1	1	231	165	25471	comp53234_c0
GO:0005198	structural molecule activity	molecular_function	0.82657	1	10	231	1532	25471	comp314441_c0,comp66504_c0,comp63757_c0,comp61456_c0,comp53158_c0,comp53528_c0,comp181588_c0,comp54624_c0,comp52627_c0,comp149698_c0
GO:0009056	catabolic process	biological_process	0.82765	1	12	231	1484	25471	comp57481_c0,comp64824_c2,comp58101_c0,comp56843_c0,comp57354_c0,comp28353_c0,comp61273_c0,comp63536_c0,comp33248_c0,comp53158_c0,comp57045_c0,comp63757_c0
GO:0003735	structural constituent of ribosome	molecular_function	0.82776	1	5	231	938	25471	comp53528_c0,comp181588_c0,comp66504_c0,comp63757_c0,comp53158_c0
GO:0005578	proteinaceous extracellular matrix	cellular_component	0.82847	1	1	231	191	25471	comp54624_c0
GO:0043436	oxoacid metabolic process	biological_process	0.82901	1	13	231	1598	25471	comp164463_c0,comp57229_c0,comp61326_c0,comp62036_c0,comp56843_c0,comp64824_c0,comp28353_c0,comp52474_c1,comp33928_c0,comp51400_c0,comp33248_c0,comp63757_c0,comp59787_c0
GO:0005794	Golgi apparatus	cellular_component	0.82929	1	1	231	158	25471	comp61456_c0
GO:0071840	cellular component organization or biogenesis	biological_process	0.83173	1	17	231	2327	25471	comp53528_c0,comp71382_c0,comp181588_c0,comp63757_c0,comp69871_c0,comp57481_c0,comp49188_c0,comp51236_c0,comp33902_c0,comp66410_c0,comp61995_c0,comp66504_c0,comp61190_c0,comp53158_c0,comp60799_c0,comp55735_c0,comp95664_c0
GO:0006082	organic acid metabolic process	biological_process	0.83301	1	13	231	1603	25471	comp63757_c0,comp59787_c0,comp52474_c1,comp33928_c0,comp33248_c0,comp51400_c0,comp28353_c0,comp64824_c0,comp62036_c0,comp56843_c0,comp57229_c0,comp61326_c0,comp164463_c0
GO:0009057	macromolecule catabolic process	biological_process	0.83468	1	3	231	448	25471	comp63757_c0,comp57354_c0,comp57481_c0
GO:0004540	ribonuclease activity	molecular_function	0.8359	1	1	231	180	25471	comp71227_c0
GO:0031012	extracellular matrix	cellular_component	0.83827	1	1	231	197	25471	comp54624_c0
GO:1901361	organic cyclic compound catabolic process	biological_process	0.83997	1	3	231	463	25471	comp58101_c0,comp33248_c0,comp63536_c0
GO:0019439	aromatic compound catabolic process	biological_process	0.84035	1	3	231	459	25471	comp63536_c0,comp33248_c0,comp58101_c0
GO:0009966	regulation of signal transduction	biological_process	0.84174	1	1	231	168	25471	comp67101_c0
GO:0010608	posttranscriptional regulation of gene expression	biological_process	0.84253	1	1	231	200	25471	comp58456_c0
GO:0051213	dioxygenase activity	molecular_function	0.84261	1	1	231	197	25471	comp47329_c0
GO:0006366	transcription from RNA polymerase II promoter	biological_process	0.84442	1	1	231	206	25471	comp63757_c0
GO:0016787	hydrolase activity	molecular_function	0.84515	1	41	231	4452	25471	comp59393_c0,comp47078_c0,comp52006_c0,comp45989_c0,comp61273_c0,comp52474_c1,comp66560_c0,comp66774_c2,comp88193_c0,comp54428_c0,comp44793_c0,comp63467_c0,comp19958_c0,comp50634_c0,comp310213_c0,comp67088_c0,comp59242_c0,comp53234_c0,comp51400_c0,comp66410_c0,comp66590_c0,comp66068_c0,comp62036_c0,comp57481_c0,comp57571_c0,comp53636_c0,comp18781_c0,comp59787_c0,comp63757_c0,comp64271_c0,comp5810…
GO:0022613	ribonucleoprotein complex biogenesis	biological_process	0.84597	1	6	231	1065	25471	comp63757_c0,comp66504_c0,comp53158_c0,comp181588_c0,comp53528_c0,comp71382_c0
GO:0042254	ribosome biogenesis	biological_process	0.84597	1	6	231	1065	25471	comp53158_c0,comp66504_c0,comp63757_c0,comp181588_c0,comp71382_c0,comp53528_c0
GO:0035556	intracellular signal transduction	biological_process	0.8476	1	4	231	541	25471	comp66410_c0,comp310213_c0,comp62805_c0,comp57571_c0
GO:0010646	regulation of cell communication	biological_process	0.84819	1	1	231	171	25471	comp67101_c0
GO:0023051	regulation of signaling	biological_process	0.84819	1	1	231	171	25471	comp67101_c0
GO:0004812	aminoacyl-tRNA ligase activity	molecular_function	0.84914	1	1	231	176	25471	comp63757_c0
GO:0016741	transferase activity, transferring one-carbon groups	molecular_function	0.84917	1	4	231	543	25471	comp71382_c0,comp63543_c0,comp53758_c0,comp71227_c0
GO:0003774	motor activity	molecular_function	0.84967	1	1	231	191	25471	comp67088_c0
GO:0015630	microtubule cytoskeleton	cellular_component	0.84996	1	1	231	189	25471	comp67088_c0
GO:0016071	mRNA metabolic process	biological_process	0.85148	1	1	231	171	25471	comp65192_c0
GO:0022892	substrate-specific transporter activity	molecular_function	0.85165	1	12	231	1565	25471	comp34199_c0,comp66724_c0,comp56720_c0,comp66573_c0,comp62870_c0,comp63757_c0,comp61237_c0,comp48536_c0,comp53636_c0,comp53234_c0,comp51884_c0,comp67101_c0
GO:0005783	endoplasmic reticulum	cellular_component	0.85203	1	3	231	468	25471	comp52503_c0,comp19946_c0,comp44793_c0
GO:0006418	tRNA aminoacylation for protein translation	biological_process	0.85281	1	1	231	180	25471	comp63757_c0
GO:1901575	organic substance catabolic process	biological_process	0.85312	1	10	231	1285	25471	comp64824_c2,comp56843_c0,comp58101_c0,comp57481_c0,comp61273_c0,comp63536_c0,comp33248_c0,comp63757_c0,comp28353_c0,comp57354_c0
GO:0005840	ribosome	cellular_component	0.85317	1	6	231	1109	25471	comp53158_c0,comp63757_c0,comp66504_c0,comp181588_c0,comp58456_c0,comp53528_c0
GO:1901605	alpha-amino acid metabolic process	biological_process	0.85543	1	8	231	1076	25471	comp61326_c0,comp62036_c0,comp33248_c0,comp33928_c0,comp59787_c0,comp63757_c0,comp64824_c0,comp28353_c0
GO:0046872	metal ion binding	molecular_function	0.85753	1	29	231	3397	25471	comp51884_c0,comp55304_c0,comp59242_c0,comp60799_c0,comp52627_c0,comp64500_c0,comp64754_c0,comp66590_c0,comp32898_c0,comp21047_c0,comp71260_c0,comp47850_c0,comp32680_c0,comp50804_c0,comp33408_c0,comp59225_c0,comp67101_c0,comp57229_c0,comp60596_c0,comp47078_c0,comp61456_c0,comp57426_c0,comp63757_c0,comp61273_c0,comp37439_c0,comp64271_c0,comp33860_c0,comp22086_c0,comp64824_c0
GO:0022891	substrate-specific transmembrane transporter activity	molecular_function	0.85873	1	11	231	1460	25471	comp53234_c0,comp53636_c0,comp51884_c0,comp34199_c0,comp66724_c0,comp66573_c0,comp56720_c0,comp62870_c0,comp63757_c0,comp61237_c0,comp48536_c0
GO:0016875	ligase activity, forming carbon-oxygen bonds	molecular_function	0.86151	1	1	231	184	25471	comp63757_c0
GO:0016876	ligase activity, forming aminoacyl-tRNA and related compounds	molecular_function	0.86151	1	1	231	184	25471	comp63757_c0
GO:0016829	lyase activity	molecular_function	0.86353	1	3	231	487	25471	comp51400_c0,comp61326_c0,comp63757_c0
GO:0006120	mitochondrial electron transport, NADH to ubiquinone	biological_process	0.86484	1	1	231	198	25471	comp34857_c0
GO:0008137	NADH dehydrogenase (ubiquinone) activity	molecular_function	0.86484	1	1	231	198	25471	comp34857_c0
GO:0050136	NADH dehydrogenase (quinone) activity	molecular_function	0.86484	1	1	231	198	25471	comp34857_c0
GO:0043038	amino acid activation	biological_process	0.86488	1	1	231	188	25471	comp63757_c0
GO:0043039	tRNA aminoacylation	biological_process	0.86488	1	1	231	188	25471	comp63757_c0
GO:0016705	oxidoreductase activity, acting on paired donors, with incorporation or reduction of molecular oxygen	molecular_function	0.86813	1	3	231	510	25471	comp56843_c0,comp51884_c0,comp47329_c0
GO:0020037	heme binding	molecular_function	0.87134	1	2	231	434	25471	comp33902_c0,comp51884_c0
GO:0003954	NADH dehydrogenase activity	molecular_function	0.87188	1	1	231	202	25471	comp34857_c0
GO:0005179	hormone activity	molecular_function	0.87704	1	1	231	194	25471	comp59309_c1
GO:0006184	GTP catabolic process	biological_process	0.87801	1	1	231	196	25471	comp63536_c0
GO:1901069	guanosine-containing compound catabolic process	biological_process	0.87801	1	1	231	196	25471	comp63536_c0
GO:0048583	regulation of response to stimulus	biological_process	0.87958	1	1	231	193	25471	comp67101_c0
GO:0004842	ubiquitin-protein ligase activity	molecular_function	0.88017	1	2	231	315	25471	comp64271_c0,comp55895_c0
GO:0019787	small conjugating protein ligase activity	molecular_function	0.88017	1	2	231	315	25471	comp55895_c0,comp64271_c0
GO:1901565	organonitrogen compound catabolic process	biological_process	0.88029	1	3	231	465	25471	comp33248_c0,comp63536_c0,comp58101_c0
GO:0043169	cation binding	molecular_function	0.88067	1	29	231	3450	25471	comp64271_c0,comp33860_c0,comp22086_c0,comp64824_c0,comp61456_c0,comp57426_c0,comp63757_c0,comp37439_c0,comp61273_c0,comp47078_c0,comp50804_c0,comp32680_c0,comp33408_c0,comp59225_c0,comp67101_c0,comp57229_c0,comp60596_c0,comp32898_c0,comp21047_c0,comp71260_c0,comp47850_c0,comp64754_c0,comp66590_c0,comp52627_c0,comp64500_c0,comp51884_c0,comp55304_c0,comp59242_c0,comp60799_c0
GO:0050660	flavin adenine dinucleotide binding	molecular_function	0.88146	1	1	231	190	25471	comp56843_c0
GO:0006743	ubiquinone metabolic process	biological_process	0.88424	1	1	231	210	25471	comp34857_c0
GO:0006744	ubiquinone biosynthetic process	biological_process	0.88424	1	1	231	210	25471	comp34857_c0
GO:0019752	carboxylic acid metabolic process	biological_process	0.88482	1	12	231	1584	25471	comp64824_c0,comp28353_c0,comp52474_c1,comp33248_c0,comp51400_c0,comp33928_c0,comp63757_c0,comp59787_c0,comp57229_c0,comp61326_c0,comp62036_c0,comp56843_c0
GO:0006520	cellular amino acid metabolic process	biological_process	0.88651	1	10	231	1337	25471	comp59787_c0,comp63757_c0,comp33928_c0,comp33248_c0,comp51400_c0,comp28353_c0,comp64824_c0,comp56843_c0,comp62036_c0,comp61326_c0
GO:0005509	calcium ion binding	molecular_function	0.88722	1	1	231	238	25471	comp61273_c0
GO:0065008	regulation of biological quality	biological_process	0.88866	1	4	231	656	25471	comp28353_c0,comp59895_c1,comp34575_c0,comp67101_c0
GO:0042181	ketone biosynthetic process	biological_process	0.88943	1	1	231	213	25471	comp34857_c0
GO:0042375	quinone cofactor metabolic process	biological_process	0.88943	1	1	231	213	25471	comp34857_c0
GO:0045426	quinone cofactor biosynthetic process	biological_process	0.88943	1	1	231	213	25471	comp34857_c0
GO:1901661	quinone metabolic process	biological_process	0.88943	1	1	231	213	25471	comp34857_c0
GO:1901663	quinone biosynthetic process	biological_process	0.88943	1	1	231	213	25471	comp34857_c0
GO:0030163	protein catabolic process	biological_process	0.89077	1	1	231	211	25471	comp63757_c0
GO:0042592	homeostatic process	biological_process	0.89136	1	1	231	227	25471	comp59895_c1
GO:0046039	GTP metabolic process	biological_process	0.89461	1	1	231	216	25471	comp63536_c0
GO:0016772	transferase activity, transferring phosphorus-containing groups	molecular_function	0.89521	1	24	231	2822	25471	comp59998_c0,comp57571_c0,comp47078_c0,comp60315_c0,comp66774_c2,comp59787_c0,comp66560_c0,comp51101_c0,comp50634_c0,comp66573_c0,comp21556_c0,comp64824_c0,comp71227_c0,comp95664_c0,comp55304_c0,comp56679_c0,comp61334_c0,comp65326_c1,comp65665_c1,comp66768_c0,comp61995_c0,comp66410_c0,comp66590_c0,comp66902_c0
GO:0042180	cellular ketone metabolic process	biological_process	0.8955	1	1	231	217	25471	comp34857_c0
GO:0034655	nucleobase-containing compound catabolic process	biological_process	0.89686	1	2	231	387	25471	comp63536_c0,comp58101_c0
GO:0031300	intrinsic to organelle membrane	cellular_component	0.89754	1	1	231	222	25471	comp44793_c0
GO:0009069	serine family amino acid metabolic process	biological_process	0.89861	1	2	231	381	25471	comp59787_c0,comp64824_c0
GO:0006152	purine nucleoside catabolic process	biological_process	0.90354	1	1	231	222	25471	comp63536_c0
GO:0009143	nucleoside triphosphate catabolic process	biological_process	0.90354	1	1	231	222	25471	comp63536_c0
GO:0009146	purine nucleoside triphosphate catabolic process	biological_process	0.90354	1	1	231	222	25471	comp63536_c0
GO:0009164	nucleoside catabolic process	biological_process	0.90354	1	1	231	222	25471	comp63536_c0
GO:0009203	ribonucleoside triphosphate catabolic process	biological_process	0.90354	1	1	231	222	25471	comp63536_c0
GO:0009207	purine ribonucleoside triphosphate catabolic process	biological_process	0.90354	1	1	231	222	25471	comp63536_c0
GO:0042454	ribonucleoside catabolic process	biological_process	0.90354	1	1	231	222	25471	comp63536_c0
GO:0046130	purine ribonucleoside catabolic process	biological_process	0.90354	1	1	231	222	25471	comp63536_c0
GO:1901658	glycosyl compound catabolic process	biological_process	0.90354	1	1	231	222	25471	comp63536_c0
GO:1901068	guanosine-containing compound metabolic process	biological_process	0.90453	1	1	231	223	25471	comp63536_c0
GO:0016042	lipid catabolic process	biological_process	0.90491	1	1	231	221	25471	comp61273_c0
GO:0005856	cytoskeleton	cellular_component	0.90521	1	2	231	392	25471	comp67088_c0,comp34426_c0
GO:0046906	tetrapyrrole binding	molecular_function	0.90935	1	2	231	469	25471	comp51884_c0,comp33902_c0
GO:0034061	DNA polymerase activity	molecular_function	0.91221	1	2	231	474	25471	comp66573_c0,comp47078_c0
GO:0044281	small molecule metabolic process	biological_process	0.91462	1	26	231	3280	25471	comp164463_c0,comp56843_c0,comp62036_c0,comp61326_c0,comp67101_c0,comp57229_c0,comp64824_c0,comp34575_c0,comp59787_c0,comp63757_c0,comp33248_c0,comp33928_c0,comp66560_c0,comp61237_c0,comp52474_c1,comp71227_c0,comp58101_c0,comp51884_c0,comp64824_c2,comp34199_c0,comp28353_c0,comp34857_c0,comp52503_c0,comp51400_c0,comp63536_c0,comp66590_c0
GO:0046486	glycerolipid metabolic process	biological_process	0.91469	1	2	231	363	25471	comp19946_c0,comp44793_c0
GO:0034062	RNA polymerase activity	molecular_function	0.91691	1	2	231	414	25471	comp71227_c0,comp66590_c0
GO:0008236	serine-type peptidase activity	molecular_function	0.918	1	2	231	380	25471	comp61204_c0,comp63757_c0
GO:0017171	serine hydrolase activity	molecular_function	0.918	1	2	231	380	25471	comp63757_c0,comp61204_c0
GO:0006144	purine nucleobase metabolic process	biological_process	0.91914	1	3	231	567	25471	comp71227_c0,comp66560_c0,comp66590_c0
GO:0030529	ribonucleoprotein complex	cellular_component	0.92227	1	6	231	1218	25471	comp53158_c0,comp66504_c0,comp63757_c0,comp181588_c0,comp58456_c0,comp53528_c0
GO:0016655	oxidoreductase activity, acting on NAD(P)H, quinone or similar compound as acceptor	molecular_function	0.92251	1	1	231	251	25471	comp34857_c0
GO:0052689	carboxylic ester hydrolase activity	molecular_function	0.93103	1	1	231	273	25471	comp61273_c0
GO:0008270	zinc ion binding	molecular_function	0.9341	1	14	231	1868	25471	comp64500_c0,comp47078_c0,comp55304_c0,comp60596_c0,comp60799_c0,comp33408_c0,comp64271_c0,comp32898_c0,comp47850_c0,comp71260_c0,comp57426_c0,comp63757_c0,comp61456_c0,comp66590_c0
GO:0044270	cellular nitrogen compound catabolic process	biological_process	0.93595	1	2	231	442	25471	comp63536_c0,comp58101_c0
GO:0046700	heterocycle catabolic process	biological_process	0.93885	1	2	231	449	25471	comp58101_c0,comp63536_c0
GO:0003964	RNA-directed DNA polymerase activity	molecular_function	0.93952	1	1	231	365	25471	comp66573_c0
GO:0006278	RNA-dependent DNA replication	biological_process	0.94068	1	1	231	368	25471	comp66573_c0
GO:0008092	cytoskeletal protein binding	molecular_function	0.94254	1	1	231	298	25471	comp356971_c0
GO:0009112	nucleobase metabolic process	biological_process	0.94277	1	3	231	614	25471	comp66590_c0,comp66560_c0,comp71227_c0
GO:0004519	endonuclease activity	molecular_function	0.9463	1	1	231	285	25471	comp63757_c0
GO:0004518	nuclease activity	molecular_function	0.95085	1	2	231	461	25471	comp71227_c0,comp63757_c0
GO:0006412	translation	biological_process	0.95204	1	6	231	1296	25471	comp53158_c0,comp63757_c0,comp66504_c0,comp53528_c0,comp58456_c0,comp181588_c0
GO:0044430	cytoskeletal part	cellular_component	0.96665	1	1	231	336	25471	comp67088_c0
GO:0009066	aspartate family amino acid metabolic process	biological_process	0.97022	1	1	231	332	25471	comp28353_c0
GO:0044248	cellular catabolic process	biological_process	0.97275	1	6	231	1126	25471	comp57045_c0,comp58101_c0,comp53158_c0,comp33248_c0,comp63536_c0,comp61273_c0
GO:0000151	ubiquitin ligase complex	cellular_component	0.9767	1	1	231	327	25471	comp55895_c0
GO:0044085	cellular component biogenesis	biological_process	0.9845	1	7	231	1644	25471	comp53158_c0,comp66504_c0,comp63757_c0,comp51236_c0,comp181588_c0,comp71382_c0,comp53528_c0
GO:0016779	nucleotidyltransferase activity	molecular_function	0.9869	1	4	231	1013	25471	comp66590_c0,comp71227_c0,comp47078_c0,comp66573_c0
GO:0044421	extracellular region part	cellular_component	0.98942	1	1	231	467	25471	comp54624_c0
GO:0022607	cellular component assembly	biological_process	0.99064	1	1	231	504	25471	comp51236_c0
GO:0003824	catalytic activity	molecular_function	0.99313	1	104	231	12328	25471	comp22086_c0,comp63467_c0,comp54428_c0,comp66573_c0,comp19958_c0,comp49291_c0,comp55895_c0,comp88193_c0,comp34575_c0,comp69871_c0,comp164463_c0,comp47078_c0,comp57229_c0,comp59393_c0,comp64653_c0,comp50645_c0,comp28291_c0,comp66410_c0,comp53234_c0,comp310213_c0,comp56679_c0,comp64824_c0,comp21556_c0,comp37439_c0,comp33928_c0,comp18781_c0,comp60315_c0,comp61326_c0,comp33902_c0,comp63543_c0,comp283…
