# Supplementary material for: Identification of MicroRNAs and Target Genes in the Fruit and Shoot Tip of Lycium chinense: A Traditional Chinese Medicinal Plant
Source: PLoS One. 2015 Jan 14;10(1):e0116334. doi: 10.1371/journal.pone.0116334 (PMC4294688; doi:10.1371/journal.pone.0116334)
Supplement: S6 Table — (XLSX) [file pone.0116334.s008.xlsx]

## Sheet: Sheet1
Table S6: Identified target genes of differentially expressed known and novel miRNAs in L. chinense shoot and fruit tissues				Additional file 2 B: Details description of the targets of corresponding miRNAs
	Known and novel miRNAs	Target gene ID		geneID	miRNA	Query length	Hit1_id	Hit1_acc	Hit1_length	Hit1_qStart	Hit1_qEnd	Hit1_hStart	Hit1_hEnd	Hit1_alignLength	Hit1_identity	Hit1_positive	Hit1_percentIdentity	Hit1_score	Hit1_eValue	Hit1_description	Hit2_id	Hit2_acc	Hit2_length	Hit2_qStart	Hit2_qEnd	Hit2_hStart	Hit2_hEnd	Hit2_alignLength	Hit2_identity	Hit2_positive	Hit2_percentIdentity	Hit2_score	Hit2_eValue	Hit2_description	Hit3_id	Hit3_acc	Hit3_length	Hit3_qStart	Hit3_qEnd	Hit3_hStart	Hit3_hEnd	Hit3_alignLength	Hit3_identity	Hit3_positive	Hit3_percentIdentity	Hit3_score	Hit3_eValue	Hit3_description	Hit4_id
1	LC35	comp620285_c0		comp58456_c0	stu-miR319b,	2265	Q8VYD6	PP374_ARATH	580	297	1961	26	579	560	330	425	58.9286	1670	0	Pentatricopeptide repeat-containing protein At5g10690 OS=Arabidopsis thaliana GN=CBSPPR1 PE=2 SV=1	Q9FIX3	PP407_ARATH	747	450	1310	204	479	300	88	146	29.3333	284	1.01653e-24	Pentatricopeptide repeat-containing protein At5g39710 OS=Arabidopsis thaliana GN=EMB2745 PE=2 SV=1	Q9SV46	PP282_ARATH	851	465	1217	588	824	253	71	126	28.0632	236	7.5721e-19	Pentatricopeptide repeat-containing protein At3g54980, mitochondrial OS=Arabidopsis thaliana GN=At3g54980 PE=2 SV=1	Q9LPX2
2	nta-miR156a	comp107093_c0		comp56679_c0	sly-miR5303,	1960	A2YBX5	G11A_ORYSI	589	141	1379	149	556	424	218	279	51.4151	1076	2.40638e-136	Protein kinase G11A OS=Oryza sativa subsp. indica GN=OsI_021818 PE=2 SV=1	Q0DCT8	G11A_ORYSJ	589	141	1379	149	556	424	218	279	51.4151	1075	3.46444e-136	Protein kinase G11A OS=Oryza sativa subsp. japonica GN=Os06g0291600 PE=2 SV=1	Q05999	KPK7_ARATH	578	219	1367	158	535	394	210	263	53.2995	1048	2.17354e-132	Serine/threonine-protein kinase AtPK7 OS=Arabidopsis thaliana GN=PK7 PE=2 SV=1	P15792
3	nta-miR156a	comp182673_c0		comp66410_c0	nta-miR156a,nta-miR156g,	4756	Q9SKX0	AB13C_ARATH	1410	113	4417	25	1410	1442	858	1064	59.5007	4128	0	ABC transporter C family member 13 OS=Arabidopsis thaliana GN=ABCC13 PE=2 SV=3	Q5T3U5	MRP7_HUMAN	1492	719	4369	238	1466	1269	499	719	39.3223	1926	0	Multidrug resistance-associated protein 7 OS=Homo sapiens GN=ABCC10 PE=1 SV=1	Q8R4P9	MRP7_MOUSE	1501	689	4369	226	1475	1283	499	718	38.8932	1852	0	Multidrug resistance-associated protein 7 OS=Mus musculus GN=Abcc10 PE=2 SV=1	Q8CG09
4	nta-miR156a	comp27804_c0		comp63757_c0	stu-miR530,	2728	P26360	ATPG3_IPOBA	326	1362	2315	1	326	326	285	301	87.4233	1439	0	ATP synthase subunit gamma, mitochondrial OS=Ipomoea batatas GN=ATPC PE=1 SV=2	Q96250	ATPG3_ARATH	325	1362	2315	1	323	323	253	282	78.3282	1311	5.27383e-172	ATP synthase subunit gamma, mitochondrial OS=Arabidopsis thaliana GN=ATPC PE=1 SV=1	A8LJR5	ATPG_DINSH	290	1488	2309	7	290	294	120	184	40.8163	488	2.47122e-53	ATP synthase gamma chain OS=Dinoroseobacter shibae (strain DFL 12) GN=atpG PE=3 SV=1	Q28TJ7
5	nta-miR156a	comp29052_c0		comp63934_c0	sly-miR397,	3582	Q8C080	SNX16_MOUSE	344	1741	2001	124	211	88	33	50	37.5	156	2.0384e-09	Sorting nexin-16 OS=Mus musculus GN=Snx16 PE=2 SV=2	P57768	SNX16_HUMAN	344	1741	2001	124	211	88	33	49	37.5	153	4.55181e-09	Sorting nexin-16 OS=Homo sapiens GN=SNX16 PE=1 SV=2	Q5R6Q7	SNX16_PONAB	344	1741	2001	124	211	88	33	49	37.5	152	5.43966e-09	Sorting nexin-16 OS=Pongo abelii GN=SNX16 PE=2 SV=1	P57769
6	nta-miR156a	comp32995_c0		comp57203_c0	stu-miR172c-3p,nta-miR172a,	2436	Q9ZQE5	PP153_ARATH	579	798	1940	198	579	382	252	307	65.9686	1408	0	Pentatricopeptide repeat-containing protein At2g15690 OS=Arabidopsis thaliana GN=PCMP-H66 PE=2 SV=2	Q9SUU7	PP346_ARATH	537	717	1940	117	537	427	163	247	38.1733	784	3.14612e-92	Pentatricopeptide repeat-containing protein At4g32450, mitochondrial OS=Arabidopsis thaliana GN=PCMP-H63 PE=2 SV=1	Q680H3	PP170_ARATH	615	843	1940	228	615	390	152	228	38.9744	753	5.95837e-87	Pentatricopeptide repeat-containing protein At2g25580 OS=Arabidopsis thaliana GN=PCMP-H75 PE=2 SV=2	Q9LW63
7	nta-miR156a	comp33248_c0		comp21047_c0	sly-miR397,	1859	Q9FJD5	LAC17_ARATH	577	46	1701	1	560	560	395	467	70.5357	2165	0	Laccase-17 OS=Arabidopsis thaliana GN=LAC17 PE=2 SV=1	O81081	LAC2_ARATH	573	64	1701	13	556	548	376	460	68.6131	2096	0	Laccase-2 OS=Arabidopsis thaliana GN=LAC2 PE=2 SV=1	Q5N9X2	LAC4_ORYSJ	579	109	1701	29	562	535	375	445	70.0935	2093	0	Laccase-4 OS=Oryza sativa subsp. japonica GN=LAC4 PE=2 SV=1	Q0DHL2
8	nta-miR156a	comp34199_c0		comp66774_c2	stu-miR8039,	3962	O80647	PP195_ARATH	836	483	2543	164	836	687	332	463	48.3261	1655	0	Pentatricopeptide repeat-containing protein At2g39620 OS=Arabidopsis thaliana GN=PCMP-E33 PE=2 SV=1	Q7Y211	PP285_ARATH	890	498	2540	65	762	701	241	395	34.3795	1122	1.23104e-132	Pentatricopeptide repeat-containing protein At3g57430, chloroplastic OS=Arabidopsis thaliana GN=PCMP-H81 PE=2 SV=2	Q9SS83	PP220_ARATH	1028	486	2585	291	992	704	240	383	34.0909	1101	3.11459e-128	Pentatricopeptide repeat-containing protein At3g09040, mitochondrial OS=Arabidopsis thaliana GN=PCMP-E88 PE=2 SV=1	Q7XJN6
9	nta-miR156a	comp35291_c0		comp66573_c0	stu-miR8039,	2333	P11369	POL2_MOUSE	1281	211	759	603	781	183	47	90	25.6831	175	1.60477e-11	Retrovirus-related Pol polyprotein LINE-1 OS=Mus musculus GN=Pol PE=1 SV=2	P08548	LIN1_NYCCO	1260	211	759	595	773	183	46	89	25.1366	174	2.18915e-11	LINE-1 reverse transcriptase homolog OS=Nycticebus coucang PE=1 SV=1	P16423	POLR_DROME	1057	211	801	478	673	208	56	93	26.9231	145	4.94362e-08	Retrovirus-related Pol polyprotein from type-2 retrotransposable element R2DM OS=Drosophila melanogaster GN=pol PE=4 SV=1	P14381
10	nta-miR156a	comp48536_c0		comp51400_c0	sly-miR5303,stu-miR5303g,stu-miR7997c,stu-miR7997a,stu-miR5303j,stu-miR5303h,	2465	P21885	SPEA_BACSU	490	509	1975	2	483	492	178	274	36.1789	715	8.60338e-83	Arginine decarboxylase OS=Bacillus subtilis (strain 168) GN=speA PE=1 SV=2	Q81MS2	SPEA_BACAN	493	527	1975	10	486	488	175	273	35.8607	709	6.02736e-82	Arginine decarboxylase OS=Bacillus anthracis GN=speA PE=3 SV=1	Q9K9K5	SPEA_BACHD	491	509	1975	2	484	492	187	272	38.0081	692	1.62687e-79	Arginine decarboxylase OS=Bacillus halodurans (strain ATCC BAA-125 / DSM 18197 / FERM 7344 / JCM 9153 / C-125) GN=speA PE=3 SV=1	Q819L4
11	nta-miR156a	comp49188_c0		comp44894_c0	nta-miR156g,sly-miR156a,	1368	Q9FF66	UBC22_ARATH	251	338	1129	1	251	264	190	211	71.9697	937	6.08389e-123	Ubiquitin-conjugating enzyme E2 22 OS=Arabidopsis thaliana GN=UBC22 PE=1 SV=1	B4MA02	UBE2S_DROVI	208	350	808	9	161	153	99	126	64.7059	576	1.35762e-69	Ubiquitin-conjugating enzyme E2 S OS=Drosophila virilis GN=GJ15767 PE=3 SV=1	B4JKB7	UBE2S_DROGR	208	350	808	9	161	153	98	126	64.0523	576	1.41675e-69	Ubiquitin-conjugating enzyme E2 S OS=Drosophila grimshawi GN=GH12079 PE=3 SV=1	B3MQV3
12	nta-miR156a	comp51519_c0		comp21050_c0	sly-miR160a,	1375	Q93YR9	ARFP_ARATH	670	40	1374	1	449	454	309	350	68.0617	1494	0	Auxin response factor 16 OS=Arabidopsis thaliana GN=ARF16 PE=2 SV=1	Q653H7	ARFR_ORYSJ	700	40	1374	1	462	468	299	334	63.8889	1430	0	Auxin response factor 18 OS=Oryza sativa subsp. japonica GN=ARF18 PE=2 SV=1	Q9SKN5	ARFJ_ARATH	693	70	1374	2	449	455	299	344	65.7143	1427	0	Auxin response factor 10 OS=Arabidopsis thaliana GN=ARF10 PE=2 SV=1	Q9AV47
13	nta-miR156a	comp51682_c0		comp56843_c0	sly-miR5303,	1559	Q54NS9	AIFA_DICDI	408	414	1385	46	396	354	113	184	31.9209	402	1.07155e-41	Apoptosis-inducing factor homolog A OS=Dictyostelium discoideum GN=aifA PE=3 SV=1	Q54NS8	AIFB_DICDI	387	414	1385	24	374	357	111	176	31.0924	350	6.07901e-35	Apoptosis-inducing factor homolog B OS=Dictyostelium discoideum GN=aifB PE=3 SV=1	B5FXE5	AIFM2_TAEGU	373	438	1403	38	368	344	99	165	28.7791	323	1.43901e-31	Apoptosis-inducing factor 2 OS=Taeniopygia guttata GN=AIFM2 PE=2 SV=1	Q9BRQ8
14	nta-miR156a	comp51884_c0		comp63587_c0	stu-miR5303c,	2266	Q9FFN2	GLYT3_ARATH	518	783	2150	90	511	464	182	272	39.2241	856	1.44946e-103	Probable glycosyltransferase At5g03795 OS=Arabidopsis thaliana GN=At5g03795 PE=3 SV=2	Q9SSE8	GLYT1_ARATH	470	1041	2150	87	465	385	156	242	40.5195	782	2.44441e-93	Probable glycosyltransferase At3g07620 OS=Arabidopsis thaliana GN=At3g07620 PE=3 SV=1	Q3E7Q9	GLYT6_ARATH	480	1128	2150	134	475	347	152	214	43.804	758	1.23363e-89	Probable glycosyltransferase At5g25310 OS=Arabidopsis thaliana GN=At5g25310 PE=3 SV=2	Q9LFP3
15	nta-miR156a	comp52278_c0		comp66360_c1	sly-miR5303,stu-miR5303g,stu-miR5303j,stu-miR5303h,	2541	Q42876	AMPL2_SOLLC	569	138	1796	19	569	553	505	525	91.3201	2405	0	Leucine aminopeptidase 2, chloroplastic OS=Solanum lycopersicum GN=LAPA2 PE=2 SV=1	P31427	AMPL_SOLTU	573	120	1790	18	572	558	438	490	78.4946	2107	0	Leucine aminopeptidase, chloroplastic OS=Solanum tuberosum GN=LAP PE=2 SV=2	Q944P7	AMPL3_ARATH	583	138	1796	32	583	553	419	493	75.7685	2073	0	Leucine aminopeptidase 3, chloroplastic OS=Arabidopsis thaliana GN=At4g30920 PE=2 SV=2	P30184
16	nta-miR156a	comp54200_c0		comp62805_c0	stu-miR172c-3p,	2039	Q5ZME8	SMU1_CHICK	513	154	1668	8	513	506	342	413	67.5889	1889	0	WD40 repeat-containing protein SMU1 OS=Gallus gallus GN=SMU1 PE=2 SV=1	Q3UKJ7	SMU1_MOUSE	513	154	1668	8	513	506	341	413	67.3913	1888	0	WD40 repeat-containing protein SMU1 OS=Mus musculus GN=Smu1 PE=2 SV=2	Q2TAY7	SMU1_HUMAN	513	154	1668	8	513	506	341	413	67.3913	1888	0	WD40 repeat-containing protein SMU1 OS=Homo sapiens GN=SMU1 PE=1 SV=2	Q76B40
17	nta-miR156a	comp54887_c0		comp60596_c0	nta-miR164a,	2799	Q9SZL8	FRS5_ARATH	788	309	2417	72	783	718	395	526	55.0139	2076	0	Protein FAR1-RELATED SEQUENCE 5 OS=Arabidopsis thaliana GN=FRS5 PE=2 SV=1	Q9SZL7	FRS9_ARATH	545	825	2417	16	542	536	278	370	51.8657	1437	0	Protein FAR1-RELATED SEQUENCE 9 OS=Arabidopsis thaliana GN=FRS9 PE=2 SV=2	Q9ZVC9	FRS3_ARATH	851	306	2156	47	636	620	270	377	43.5484	1334	9.7486e-168	Protein FAR1-RELATED SEQUENCE 3 OS=Arabidopsis thaliana GN=FRS3 PE=2 SV=2	Q9M8J3
18	nta-miR156a	comp55304_c0		comp149698_c0	sly-miR5303,	913	Q8RVH5	7SBG2_SOYBN	433	137	532	42	173	135	43	67	31.8519	146	5.54736e-20	Basic 7S globulin 2 OS=Glycine max PE=1 SV=1	P13917	7SB1_SOYBN	427	137	532	35	166	135	43	66	31.8519	145	1.26126e-19	Basic 7S globulin OS=Glycine max GN=BG PE=1 SV=2
19	nta-miR156a	comp55398_c0		comp50683_c0	stu-miR7997c,	1055	Q8LBU2	GPX8_ARATH	167	198	689	4	167	164	125	145	76.2195	695	3.22025e-89	Probable glutathione peroxidase 8 OS=Arabidopsis thaliana GN=GPX8 PE=2 SV=1	O23970	GPX1_HELAN	167	180	686	1	166	169	125	150	73.9645	681	3.74095e-87	Glutathione peroxidase 1 OS=Helianthus annuus GN=GPXHA-1 PE=2 SV=1	O48646	GPX6_ARATH	232	180	686	64	230	169	119	144	70.4142	657	1.14459e-82	Probable phospholipid hydroperoxide glutathione peroxidase 6, mitochondrial OS=Arabidopsis thaliana GN=GPX6 PE=2 SV=2	P30708
20	nta-miR156a	comp56003_c0		comp65078_c0	nta-miR6020a-5p,	2764	P52780	SYQ_LUPLU	794	171	2531	10	794	787	623	706	79.1614	3359	0	Glutamine--tRNA ligase OS=Lupinus luteus PE=2 SV=2	P14325	SYQ_DICDI	779	183	2525	12	775	781	381	524	48.7836	1930	0	Probable glutamine--tRNA ligase OS=Dictyostelium discoideum GN=glnS PE=2 SV=2	Q9Y105	SYQ_DROME	778	180	2522	5	777	804	342	491	42.5373	1558	0	Probable glutamine--tRNA ligase OS=Drosophila melanogaster GN=Aats-gln PE=1 SV=1	O62431
21	nta-miR156a	comp58287_c0		comp59895_c1	nta-miR6025a,	1393	Q9SEU6	TRXM4_ARATH	193	205	756	1	191	191	100	136	52.356	488	1.20672e-56	Thioredoxin M4, chloroplastic OS=Arabidopsis thaliana GN=At3g15360 PE=1 SV=2	O48737	TRXM1_ARATH	179	406	756	63	179	117	76	96	64.9573	451	1.93027e-51	Thioredoxin M1, chloroplastic OS=Arabidopsis thaliana GN=At1g03680 PE=1 SV=1	Q9XGS0	TRXM_BRANA	177	400	756	56	176	121	77	102	63.6364	448	3.73696e-51	Thioredoxin M-type, chloroplastic OS=Brassica napus PE=1 SV=1	P48384
22	nta-miR156a	comp59053_c0		comp50519_c0	stu-miR7997a,	858	Q8VWF5	AML5_ARATH	800	148	858	11	247	248	144	177	58.0645	654	3.27966e-77	Protein MEI2-like 5 OS=Arabidopsis thaliana GN=ML5 PE=1 SV=1	Q6EQX3	OML5_ORYSJ	811	148	858	29	272	247	137	169	55.4656	620	2.29247e-72	Protein MEI2-like 5 OS=Oryza sativa subsp. japonica GN=ML5 PE=2 SV=1	Q6ZI17	OML2_ORYSJ	848	151	858	31	276	248	133	170	53.629	597	4.81065e-69	Protein MEI2-like 2 OS=Oryza sativa subsp. japonica GN=ML2 PE=2 SV=1	Q9SJG8
23	nta-miR156a	comp59998_c0		comp66060_c0	stu-miR7997a,stu-miR7997c,stu-miR5303f,	2440	Q8VZR6	INT1_ARATH	509	416	1873	3	489	487	380	432	78.0287	1580	0	Inositol transporter 1 OS=Arabidopsis thaliana GN=INT1 PE=1 SV=1	Q9C757	INT2_ARATH	580	482	1435	23	343	321	198	254	61.6822	840	6.49924e-100	Probable inositol transporter 2 OS=Arabidopsis thaliana GN=INT2 PE=1 SV=1	O23492	INT4_ARATH	582	476	1435	20	345	328	187	246	57.0122	791	9.56453e-93	Inositol transporter 4 OS=Arabidopsis thaliana GN=INT4 PE=1 SV=1	Q9ZQP6
24	nta-miR156a	comp60056_c0		comp64824_c0	stu-miR7997a,sly-miR5303,stu-miR5303c,stu-miR7997c,	3702	O81832	Y4729_ARATH	783	147	2486	1	756	789	411	539	52.0913	2029	0	G-type lectin S-receptor-like serine/threonine-protein kinase At4g27290 OS=Arabidopsis thaliana GN=At4g27290 PE=2 SV=4	O81905	SD18_ARATH	850	240	2564	40	850	818	377	540	46.088	1858	0	Receptor-like serine/threonine-protein kinase SD1-8 OS=Arabidopsis thaliana GN=SD18 PE=1 SV=1	Q09092	SRK6_BRAOE	857	240	2564	44	857	823	362	535	43.9854	1760	0	Putative serine/threonine-protein kinase receptor OS=Brassica oleracea var. acephala GN=SRK6 PE=2 SV=2	Q9S972
25	nta-miR156a	comp60176_c0		comp69152_c0	nta-miR394,	1882	Q9FZK1	FBX6_ARATH	467	156	1520	3	467	466	305	366	65.4506	1546	0	F-box only protein 6 OS=Arabidopsis thaliana GN=FBX6 PE=2 SV=1	Q39090	UFO_ARATH	442	468	1445	42	395	358	91	160	25.419	283	1.36907e-25	Protein UNUSUAL FLORAL ORGANS OS=Arabidopsis thaliana GN=UFO PE=1 SV=2	Q9LFV5	FK111_ARATH	448	465	1451	98	429	341	90	149	26.393	273	2.92595e-24	F-box/kelch-repeat protein At5g15710 OS=Arabidopsis thaliana GN=At5g15710 PE=2 SV=1	Q9SMZ3
26	nta-miR156a	comp63536_c0		comp33928_c0	stu-miR5303h,stu-miR5303j,stu-miR7997a,stu-miR7997c,stu-miR5303g,sly-miR5303,	786	Q05758	ILV5_ARATH	591	2	253	508	591	84	69	74	82.1429	371	4.74659e-39	Ketol-acid reductoisomerase, chloroplastic OS=Arabidopsis thaliana GN=At3g58610 PE=2 SV=2	Q01292	ILV5_SPIOL	595	2	244	514	594	81	67	73	82.716	365	3.08963e-38	Ketol-acid reductoisomerase, chloroplastic OS=Spinacia oleracea GN=AHRI PE=1 SV=1	O82043	ILV5_PEA	581	2	253	498	581	84	68	73	80.9524	364	3.93278e-38	Ketol-acid reductoisomerase, chloroplastic OS=Pisum sativum GN=PGAAIR PE=2 SV=1	Q65XK0
27	nta-miR156a	comp65179_c0		comp58101_c0	stu-miR5303f,	3275	O22907	RH24_ARATH	760	204	2369	1	715	729	558	622	76.5432	2562	0	DEAD-box ATP-dependent RNA helicase 24 OS=Arabidopsis thaliana GN=RH24 PE=1 SV=2	Q10MH8	RH24_ORYSJ	770	204	2369	1	721	739	515	593	69.6888	2363	0	DEAD-box ATP-dependent RNA helicase 24 OS=Oryza sativa subsp. japonica GN=Os03g0308500 PE=2 SV=1	Q810A7	DDX42_MOUSE	929	669	2045	181	638	459	258	331	56.2092	1388	7.93408e-173	ATP-dependent RNA helicase DDX42 OS=Mus musculus GN=Ddx42 PE=1 SV=3	Q7ZY47
28	nta-miR156a	comp65192_c0		comp44748_c0	stu-miR319b,	248	P81898	PNAA_PRUDU	571	118	246	10	52	43	31	37	72.093	169	8.96428e-14	Peptide-N4-(N-acetyl-beta-glucosaminyl)asparagine amidase A OS=Prunus dulcis PE=1 SV=2
29	nta-miR156a	comp66410_c0		comp55735_c0	stu-miR8039,	5760	Q4KKX4	NCOR1_XENTR	2494	2727	3017	395	489	97	36	61	37.1134	196	2.41309e-13	Nuclear receptor corepressor 1 OS=Xenopus tropicalis GN=ncor1 PE=2 SV=1	O75376	NCOR1_HUMAN	2440	2727	3017	403	497	97	35	60	36.0825	191	8.77936e-13	Nuclear receptor corepressor 1 OS=Homo sapiens GN=NCOR1 PE=1 SV=2	Q60974	NCOR1_MOUSE	2453	2727	3017	403	497	97	35	60	36.0825	191	9.01115e-13	Nuclear receptor corepressor 1 OS=Mus musculus GN=Ncor1 PE=1 SV=1	Q8QG78
30	nta-miR156a	comp86432_c0		comp65774_c0	sly-miR482a,	3596	O23530	SNC1_ARATH	1301	1401	2813	158	625	479	154	256	32.1503	546	9.80739e-69	Protein SUPPRESSOR OF npr1-1, CONSTITUTIVE 1 OS=Arabidopsis thaliana GN=SNC1 PE=1 SV=3	O82500	Y4117_ARATH	1095	1386	2753	153	623	478	168	264	35.1464	620	9.39625e-65	Putative disease resistance protein At4g11170 OS=Arabidopsis thaliana GN=At4g11170 PE=2 SV=1	Q40392	TMVRN_NICGU	1144	1413	2753	166	611	456	158	250	34.6491	606	8.34084e-63	TMV resistance protein N OS=Nicotiana glutinosa GN=N PE=1 SV=1	Q9FH83
31	nta-miR156a	comp90295_c0		comp65709_c0	stu-miR6024-3p,stu-miR5303j,stu-miR5303h,stu-miR5303g,sly-miR5303,	3728	Q7XBQ9	RGA2_SOLBU	970	133	2016	9	603	630	256	360	40.6349	1079	2.817e-126	Disease resistance protein RGA2 OS=Solanum bulbocastanum GN=RGA2 PE=1 SV=1	Q7XA42	RGA1_SOLBU	979	133	2481	9	743	796	291	420	36.5578	1073	2.37027e-125	Putative disease resistance protein RGA1 OS=Solanum bulbocastanum GN=RGA1 PE=2 SV=2	Q7XA40	RGA3_SOLBU	992	109	2016	9	612	637	250	354	39.2465	1039	2.03493e-120	Putative disease resistance protein RGA3 OS=Solanum bulbocastanum GN=RGA3 PE=2 SV=2	Q7XA39
32	nta-miR156a	comp95664_c0		comp66504_c0	sly-miR1918,	3072	P0C5E2	Y1839_ARATH	654	403	867	28	168	155	45	69	29.0323	169	8.39663e-11	Probable serine/threonine-protein kinase At1g18390 OS=Arabidopsis thaliana GN=At1g18390 PE=1 SV=2
33	nta-miR156g	comp121982_c0		comp70118_c0	nta-miR168a,	318	P93749	Y2197_ARATH	365	2	103	332	365	34	25	32	73.5294	139	1.06173e-09	Probable protein kinase At2g41970 OS=Arabidopsis thaliana GN=At2g41970 PE=2 SV=1	O80719	Y2706_ARATH	365	2	94	331	362	32	28	29	87.5	136	2.74246e-09	Probable receptor-like protein kinase At2g47060 OS=Arabidopsis thaliana GN=At2g47060 PE=2 SV=1	Q41328	PTI1_SOLLC	354	2	91	326	354	30	27	27	90	131	1.12632e-08	Pto-interacting protein 1 OS=Solanum lycopersicum GN=PTI1 PE=1 SV=2	Q8H1G6
34	nta-miR156g	comp182673_c0		comp53758_c0	stu-miR156f-5p,	6846	B0KWH8	THOC2_CALJA	1600	405	3983	49	1186	1211	423	628	34.9298	1628	0	THO complex subunit 2 OS=Callithrix jacchus GN=THOC2 PE=3 SV=1	B1MTK1	THOC2_CALMO	1600	405	3983	49	1186	1219	422	631	34.6185	1617	0	THO complex subunit 2 OS=Callicebus moloch GN=THOC2 PE=3 SV=1	C1FXW9	THOC2_DASNO	1613	405	3983	49	1186	1219	421	632	34.5365	1613	0	THO complex subunit 2 OS=Dasypus novemcinctus GN=THOC2 PE=3 SV=1	Q8NI27
35	nta-miR156g	comp21588_c0		comp52006_c0	nta-miR6025d,	665	Q6L3Z4	R1B12_SOLDE	1348	404	607	567	634	68	31	47	45.5882	159	3.72708e-11	Putative late blight resistance protein homolog R1B-12 OS=Solanum demissum GN=R1B-12 PE=3 SV=2	Q6L439	R1A4_SOLDE	1244	404	601	532	597	66	30	46	45.4545	159	4.41448e-11	Putative late blight resistance protein homolog R1A-4 OS=Solanum demissum GN=R1A-4 PE=5 SV=2	Q6L403	R1B17_SOLDE	1312	404	607	540	607	68	30	47	44.1176	157	6.40549e-11	Putative late blight resistance protein homolog R1B-17 OS=Solanum demissum GN=R1B-17 PE=3 SV=1	Q6L3Z7
36	nta-miR156g	comp25897_c0		comp53636_c0	stu-miR5303f,sly-miR5303,	935	Q9C757	INT2_ARATH	580	232	558	1	110	110	91	98	82.7273	411	9.20444e-64	Probable inositol transporter 2 OS=Arabidopsis thaliana GN=INT2 PE=1 SV=1	O23492	INT4_ARATH	582	232	558	2	109	109	74	90	67.8899	335	1.23133e-49	Inositol transporter 4 OS=Arabidopsis thaliana GN=INT4 PE=1 SV=1	Q9ZQP6	INT3_ARATH	580	304	558	24	108	85	62	74	72.9412	279	6.09998e-42	Probable inositol transporter 3 OS=Arabidopsis thaliana GN=INT3 PE=2 SV=1	Q8VZR6
37	nta-miR156g	comp29027_c0		comp34456_c0	stu-miR7997a,	1742	Q9FN67	Y5133_ARATH	458	250	1572	10	456	451	283	368	62.7494	1424	0	BTB/POZ domain-containing protein At5g41330 OS=Arabidopsis thaliana GN=At5g41330 PE=2 SV=1	Q9S7R7	Y3903_ARATH	460	259	1560	10	451	451	146	232	32.3725	480	9.34259e-52	BTB/POZ domain-containing protein At3g09030 OS=Arabidopsis thaliana GN=At3g09030 PE=2 SV=1	Q9ZUH1	Y2424_ARATH	441	247	1557	4	435	460	120	190	26.087	197	9.76215e-15	BTB/POZ domain-containing protein At2g24240 OS=Arabidopsis thaliana GN=At2g24240 PE=2 SV=1	O65555
38	nta-miR156g	comp30954_c0		comp56093_c0	stu-miR5303f,sly-miR5303,	981	O65416	SKI27_ARATH	225	3	257	139	225	88	38	60	43.1818	181	2.57667e-14	F-box protein SKIP27 OS=Arabidopsis thaliana GN=SKIP27 PE=1 SV=2	Q8GX77	FB316_ARATH	185	3	254	96	184	89	42	59	47.191	157	2.89691e-11	F-box protein At1g61340 OS=Arabidopsis thaliana GN=At1g61340 PE=2 SV=1	Q9S9T6	FB220_ARATH	164	3	254	79	163	89	37	52	41.573	139	6.54697e-09	F-box protein At4g05010 OS=Arabidopsis thaliana GN=At4g05010 PE=2 SV=1
39	nta-miR156g	comp32995_c0		comp59656_c0	stu-miR5303c,sly-miR5303,	2118	Q9FZ45	Y1686_ARATH	474	592	2007	1	474	478	339	395	70.9205	1687	0	Uncharacterized membrane protein At1g16860 OS=Arabidopsis thaliana GN=At1g16860 PE=1 SV=1
40	nta-miR156g	comp33399_c0		comp64327_c0	stu-miR6024-3p,sly-miR6024,	2983	Q9FJB5	RP8L3_ARATH	901	50	2758	1	855	926	265	448	28.6177	720	7.13471e-79	Disease resistance RPP8-like protein 3 OS=Arabidopsis thaliana GN=RPP8L3 PE=2 SV=1	P59584	RP8HA_ARATH	910	146	2758	29	866	902	259	443	28.714	710	1.8585e-77	Disease resistance protein RPH8A OS=Arabidopsis thaliana GN=RPH8A PE=3 SV=1	Q9FJK8	RP8L4_ARATH	908	146	2758	29	864	898	261	448	29.0646	708	2.5272e-77	Probable disease resistance RPP8-like protein 4 OS=Arabidopsis thaliana GN=RPP8L4 PE=2 SV=1	Q8W4J9
41	nta-miR156g	comp35291_c0		comp66367_c0	sly-miR399,	1889	Q494P0	PHT17_ARATH	535	123	1697	1	519	526	429	464	81.5589	2168	0	Probable inorganic phosphate transporter 1-7 OS=Arabidopsis thaliana GN=PHT1-7 PE=2 SV=2	Q96303	PHT14_ARATH	534	132	1673	5	515	514	416	461	80.9339	2135	0	Inorganic phosphate transporter 1-4 OS=Arabidopsis thaliana GN=PHT1-4 PE=1 SV=1	Q8GYF4	PHT15_ARATH	542	138	1748	7	542	538	406	458	75.4647	2077	0	Probable inorganic phosphate transporter 1-5 OS=Arabidopsis thaliana GN=PHT1-5 PE=2 SV=2	Q01MW8
42	nta-miR156g	comp44533_c0		comp102671_c0	stu-miR172c-3p,	1300	Q9MAH8	TCP3_ARATH	391	526	1107	25	188	194	98	120	50.5155	460	1.36483e-50	Transcription factor TCP3 OS=Arabidopsis thaliana GN=TCP3 PE=2 SV=1	Q8LT07	PCF5_ORYSJ	458	553	1170	74	260	214	108	126	50.4673	463	1.74446e-50	Transcription factor PCF5 OS=Oryza sativa subsp. japonica GN=PCF5 PE=2 SV=1	A2WM14	PCF5_ORYSI	582	553	1170	198	384	214	108	126	50.4673	463	9.6532e-50	Transcription factor PCF5 OS=Oryza sativa subsp. indica GN=PCF5 PE=4 SV=1	Q8LPR5
43	nta-miR156g	comp44615_c0		comp58375_c0	stu-miR7997c,sly-miR5303,stu-miR7997a,	2864	Q8RX01	Y3567_ARATH	441	604	1911	1	441	443	257	334	58.0135	1245	8.12964e-160	BTB/POZ domain-containing protein At3g05675 OS=Arabidopsis thaliana GN=At3g05675 PE=2 SV=1	Q9CAJ9	Y1385_ARATH	548	625	1008	128	256	130	42	69	32.3077	158	1.3315e-09	BTB/POZ domain-containing protein At1g63850 OS=Arabidopsis thaliana GN=At1g63850 PE=1 SV=1
44	nta-miR156g	comp44894_c0		comp66068_c0	stu-miR6024-3p,sly-miR6024,	947	Q40392	TMVRN_NICGU	1144	3	947	74	389	327	152	206	46.4832	618	8.9468e-71	TMV resistance protein N OS=Nicotiana glutinosa GN=N PE=1 SV=1	O82500	Y4117_ARATH	1095	3	947	72	385	328	129	182	39.3293	488	4.45583e-53	Putative disease resistance protein At4g11170 OS=Arabidopsis thaliana GN=At4g11170 PE=2 SV=1	O23530	SNC1_ARATH	1301	3	947	72	381	324	120	176	37.037	414	5.51252e-43	Protein SUPPRESSOR OF npr1-1, CONSTITUTIVE 1 OS=Arabidopsis thaliana GN=SNC1 PE=1 SV=3	Q9FKN7
45	nta-miR156g	comp45003_c0		comp33248_c0	nta-miR156a,	3113	Q922U1	PRPF3_MOUSE	683	1079	2509	216	675	483	185	276	38.3023	519	7.57532e-54	U4/U6 small nuclear ribonucleoprotein Prp3 OS=Mus musculus GN=Prpf3 PE=1 SV=1	Q2KIA6	PRPF3_BOVIN	683	1079	2509	216	675	483	184	277	38.0952	519	8.63672e-54	U4/U6 small nuclear ribonucleoprotein Prp3 OS=Bos taurus GN=PRPF3 PE=2 SV=1	O43395	PRPF3_HUMAN	683	1079	2509	216	675	483	184	277	38.0952	519	9.05072e-54	U4/U6 small nuclear ribonucleoprotein Prp3 OS=Homo sapiens GN=PRPF3 PE=1 SV=2	Q5R5F1
46	nta-miR156g	comp45520_c0		comp65991_c0	sly-miR5303,	2303	Q564K3	CND2_ARATH	671	165	2072	1	670	682	402	483	58.9443	1704	0	Condensin complex subunit 2 OS=Arabidopsis thaliana GN=CAPH PE=1 SV=1	O13067	CND2_XENLA	699	312	806	82	240	166	66	102	39.759	293	8.17602e-26	Condensin complex subunit 2 OS=Xenopus laevis GN=ncaph PE=1 SV=1	Q9Y7R3	CND2_SCHPO	742	357	875	67	236	177	74	108	41.8079	278	5.10919e-24	Condensin complex subunit 2 OS=Schizosaccharomyces pombe (strain 972 / ATCC 24843) GN=cnd2 PE=1 SV=1	Q8C156
47	nta-miR156g	comp47570_c1		comp33902_c0	nta-miR164a,	2805	O82802	SIR1_TOBAC	693	227	2311	1	693	695	629	654	90.5036	3272	0	Sulfite reductase 1 [ferredoxin], chloroplastic OS=Nicotiana tabacum GN=SIR1 PE=1 SV=1	Q75NZ0	SIR_PEA	685	398	2302	48	683	636	523	582	82.2327	2794	0	Sulfite reductase [ferredoxin], chloroplastic OS=Pisum sativum GN=SIR PE=1 SV=2	Q9LZ66	SIR_ARATH	642	401	2155	59	642	585	482	538	82.3932	2620	0	Sulfite reductase [ferredoxin], chloroplastic OS=Arabidopsis thaliana GN=SIR PE=1 SV=1	Q9AWB2
48	nta-miR156g	comp49188_c0		comp66830_c0	stu-miR5303h,	2768	Q8GYA4	CRK10_ARATH	669	1755	2480	432	669	243	162	196	66.6667	875	6.51966e-103	Cysteine-rich receptor-like protein kinase 10 OS=Arabidopsis thaliana GN=CRK10 PE=1 SV=3	Q9M0X5	CRK25_ARATH	675	249	1286	68	433	371	174	238	46.9003	834	5.96736e-97	Cysteine-rich receptor-like protein kinase 25 OS=Arabidopsis thaliana GN=CRK25 PE=2 SV=1	Q9C5S9	CRK6_ARATH	674	1755	2480	435	674	243	155	194	63.786	822	2.79484e-95	Cysteine-rich receptor-like protein kinase 6 OS=Arabidopsis thaliana GN=CRK6 PE=1 SV=1	O65468
49	nta-miR156g	comp50302_c0		comp66140_c0	stu-miR7997a,stu-miR7997c,	2053	Q96IG2	FXL20_HUMAN	436	288	953	163	400	238	77	117	32.3529	175	6.45691e-12	F-box/LRR-repeat protein 20 OS=Homo sapiens GN=FBXL20 PE=1 SV=2	Q58DG6	FXL20_BOVIN	436	288	953	163	400	238	77	117	32.3529	175	6.45691e-12	F-box/LRR-repeat protein 20 OS=Bos taurus GN=FBXL20 PE=2 SV=2	Q9CZV8	FXL20_MOUSE	436	288	953	163	400	238	77	117	32.3529	175	6.86648e-12	F-box/LRR-repeat protein 20 OS=Mus musculus GN=Fbxl20 PE=1 SV=3	Q5R3Z8
50	nta-miR156g	comp50371_c0		comp65734_c0	nta-miR6020a-5p,	2062	Q8DMA9	SYK_THEEB	506	215	1744	11	496	515	321	388	62.3301	1658	0	Lysine--tRNA ligase OS=Thermosynechococcus elongatus (strain BP-1) GN=lysS PE=3 SV=1	P73443	SYK_SYNY3	510	182	1759	2	505	533	320	387	60.0375	1612	0	Lysine--tRNA ligase OS=Synechocystis sp. (strain PCC 6803 / Kazusa) GN=lysS PE=3 SV=1	Q8YPW9	SYK_NOSS1	561	206	1750	3	496	523	314	382	60.0382	1592	0	Lysine--tRNA ligase OS=Nostoc sp. (strain PCC 7120 / UTEX 2576) GN=lysS PE=3 SV=1	B2J384
51	nta-miR156g	comp50684_c0		comp49120_c0	sly-miR160a,	397	Q9AV47	ARFV_ORYSJ	698	2	397	328	460	133	86	100	64.6617	450	1.6947e-51	Auxin response factor 22 OS=Oryza sativa subsp. japonica GN=ARF22 PE=2 SV=1	Q653H7	ARFR_ORYSJ	700	2	397	332	464	133	81	99	60.9023	431	7.31629e-49	Auxin response factor 18 OS=Oryza sativa subsp. japonica GN=ARF18 PE=2 SV=1	Q9SKN5	ARFJ_ARATH	693	2	397	317	451	136	81	98	59.5588	388	6.23669e-43	Auxin response factor 10 OS=Arabidopsis thaliana GN=ARF10 PE=2 SV=1	Q93YR9
52	nta-miR156g	comp52278_c0		comp71260_c0	sly-miR397,nta-miR397,	1466	P38838	WSS1_YEAST	269	164	730	42	227	195	69	107	35.3846	289	7.02883e-28	DNA damage response protein WSS1 OS=Saccharomyces cerevisiae (strain ATCC 204508 / S288c) GN=WSS1 PE=1 SV=1	Q9P7B5	WSS1_SCHPO	283	125	499	34	155	125	39	64	31.2	168	7.19044e-12	DNA damage response protein wss1 OS=Schizosaccharomyces pombe (strain 972 / ATCC 24843) GN=wss1 PE=2 SV=1	O94580	YQ77_SCHPO	282	137	463	126	228	115	37	61	32.1739	157	1.881e-10	Ubiquitin and WLM domain-containing protein C1442.07c OS=Schizosaccharomyces pombe (strain 972 / ATCC 24843) GN=SPCC1442.07c PE=2 SV=1
53	nta-miR156g	comp52760_c0		comp56003_c0	nta-miR156a,	2654	O78328	DXS_CAPAN	719	374	2311	59	718	660	388	478	58.7879	1893	0	Probable 1-deoxy-D-xylulose-5-phosphate synthase, chloroplastic OS=Capsicum annuum GN=TKT2 PE=2 SV=1	O22567	DXS1_ORYSJ	720	386	2311	60	715	656	378	469	57.622	1886	0	1-deoxy-D-xylulose-5-phosphate synthase 1, chloroplastic OS=Oryza sativa subsp. japonica GN=CLA1 PE=2 SV=2	Q38854	DXS_ARATH	717	374	2305	60	717	658	379	474	57.5988	1884	0	1-deoxy-D-xylulose-5-phosphate synthase, chloroplastic OS=Arabidopsis thaliana GN=DXS PE=1 SV=2	Q6YU51
54	nta-miR156g	comp53874_c0		comp65282_c0	stu-miR7997a,	2727	P0C5E2	Y1839_ARATH	654	1004	2257	184	624	442	229	298	51.81	1121	4.90812e-139	Probable serine/threonine-protein kinase At1g18390 OS=Arabidopsis thaliana GN=At1g18390 PE=1 SV=2	Q8RY67	WAKLO_ARATH	708	1316	2245	315	624	313	143	205	45.6869	733	1.64708e-82	Wall-associated receptor kinase-like 14 OS=Arabidopsis thaliana GN=WAKL14 PE=2 SV=2	Q8GYF5	WAKLR_ARATH	622	1340	2245	292	594	308	134	204	43.5065	664	7.20634e-74	Wall-associated receptor kinase-like 21 OS=Arabidopsis thaliana GN=WAKL21 PE=2 SV=2	Q9LZM4
55	nta-miR156g	comp54863_c0		comp47570_c1	nta-miR156g,	970	P47735	RLK5_ARATH	999	41	778	729	980	254	134	178	52.7559	662	4.96377e-77	Receptor-like protein kinase 5 OS=Arabidopsis thaliana GN=RLK5 PE=1 SV=1	Q9SGP2	HSL1_ARATH	996	38	745	727	961	237	119	167	50.211	636	2.12743e-73	Receptor-like protein kinase HSL1 OS=Arabidopsis thaliana GN=HSL1 PE=2 SV=1	Q9LJM4	IKU2_ARATH	991	44	796	727	982	256	121	175	47.2656	635	2.3693e-73	Receptor-like protein kinase HAIKU2 OS=Arabidopsis thaliana GN=IKU2 PE=1 SV=1	Q9FII5
56	nta-miR156g	comp54887_c0		comp33197_c0	stu-miR7997c,stu-miR7997a,	1777	Q9FFE0	RRAA2_ARATH	166	205	702	1	166	166	142	159	85.5422	768	3.67755e-97	Regulator of ribonuclease-like protein 2 OS=Arabidopsis thaliana GN=At5g16450 PE=2 SV=1	Q9M8R9	RRAA1_ARATH	166	205	702	1	166	166	140	158	84.3373	763	2.52941e-96	Regulator of ribonuclease-like protein 1 OS=Arabidopsis thaliana GN=At3g02770 PE=2 SV=1	Q9FH13	RRAA3_ARATH	166	205	702	1	166	166	121	140	72.8916	633	4.37193e-77	Regulator of ribonuclease-like protein 3 OS=Arabidopsis thaliana GN=At5g56260 PE=2 SV=1	A9AHQ6
57	nta-miR156g	comp54961_c0		comp58287_c0	nta-miR156g,nta-miR156a,stu-miR156f-5p,sly-miR156a,	2085	Q94JW8	SPL6_ARATH	405	815	1675	101	401	315	144	186	45.7143	504	7.10363e-55	Squamosa promoter-binding-like protein 6 OS=Arabidopsis thaliana GN=SPL6 PE=2 SV=2	Q0J0K1	SPL18_ORYSJ	472	872	1171	111	208	100	64	73	64	347	1.53758e-33	Squamosa promoter-binding-like protein 18 OS=Oryza sativa subsp. japonica GN=SPL18 PE=2 SV=1	A3A2Z8	SPL3_ORYSJ	469	740	1120	132	260	129	68	90	52.7132	346	2.05335e-33	Squamosa promoter-binding-like protein 3 OS=Oryza sativa subsp. japonica GN=SPL3 PE=2 SV=1	A2X0Q6
58	nta-miR156g	comp55398_c0		comp57296_c0	stu-miR7997a,	1891	Q93Y06	Y5720_ARATH	669	2	1762	71	665	612	324	415	52.9412	1530	0	Probable inactive receptor kinase At5g67200 OS=Arabidopsis thaliana GN=At5g67200 PE=1 SV=1	Q84MA9	Y1063_ARATH	652	8	1753	62	624	595	258	356	43.3613	1082	9.04062e-137	Inactive leucine-rich repeat receptor-like serine/threonine-protein kinase At1g60630 OS=Arabidopsis thaliana GN=At1g60630 PE=2 SV=1	O48788	Y2267_ARATH	658	26	1759	73	627	594	226	342	38.0471	834	5.5511e-100	Probable inactive receptor kinase At2g26730 OS=Arabidopsis thaliana GN=At2g26730 PE=1 SV=1	Q9LP77
59	nta-miR156g	comp58287_c0		comp67027_c0	nta-miR6025d,	1902	Q6L438	R1A6_SOLDE	1306	569	1885	486	921	451	169	264	37.4723	726	2.48756e-81	Putative late blight resistance protein homolog R1A-6 OS=Solanum demissum GN=R1A-6 PE=3 SV=2	Q60CZ8	R1A10_SOLDE	1306	569	1885	486	921	451	169	264	37.4723	726	2.48756e-81	Putative late blight resistance protein homolog R1A-10 OS=Solanum demissum GN=R1A-10 PE=3 SV=1	Q6L3Z4	R1B12_SOLDE	1348	569	1828	527	935	429	165	253	38.4615	719	3.57653e-80	Putative late blight resistance protein homolog R1B-12 OS=Solanum demissum GN=R1B-12 PE=3 SV=2	Q8W1E0
60	nta-miR156g	comp60056_c0		comp48948_c0	stu-miR8039,	1326	Q4R599	TSNAX_MACFA	290	225	899	38	276	243	91	145	37.4486	386	4.36965e-41	Translin-associated protein X OS=Macaca fascicularis GN=TSNAX PE=2 SV=1	Q9JHB5	TSNAX_RAT	290	225	875	38	268	235	87	140	37.0213	381	2.14036e-40	Translin-associated protein X OS=Rattus norvegicus GN=Tsnax PE=1 SV=1	Q5RC21	TSNAX_PONAB	290	225	875	38	268	235	87	142	37.0213	380	3.33831e-40	Translin-associated protein X OS=Pongo abelii GN=TSNAX PE=2 SV=1	Q99598
61	nta-miR156g	comp60176_c0		comp61414_c0	sly-miR166a,	3340	Q6AST1	HOX32_ORYSJ	859	661	3177	21	859	841	662	734	78.7158	3529	0	Homeobox-leucine zipper protein HOX32 OS=Oryza sativa subsp. japonica GN=HOX32 PE=2 SV=1	A2XK30	HOX32_ORYSI	859	661	3177	21	859	841	662	734	78.7158	3528	0	Homeobox-leucine zipper protein HOX32 OS=Oryza sativa subsp. indica GN=HOX32 PE=2 SV=1	O04291	ATB14_ARATH	852	664	3177	15	852	843	667	736	79.1222	3474	0	Homeobox-leucine zipper protein ATHB-14 OS=Arabidopsis thaliana GN=ATHB-14 PE=1 SV=1	O04292
62	nta-miR156g	comp62446_c0		comp64824_c2	stu-miR5303h,stu-miR5303j,stu-miR5303g,sly-miR5303,	1432	Q9ZU38	RPIA_ARATH	265	363	1073	22	258	237	148	182	62.4473	727	5.50756e-91	Probable ribose-5-phosphate isomerase OS=Arabidopsis thaliana GN=At2g01290 PE=2 SV=1	A7NNA4	RPIA_ROSCS	234	408	1073	7	222	222	108	147	48.6486	496	3.06509e-57	Ribose-5-phosphate isomerase A OS=Roseiflexus castenholzii (strain DSM 13941 / HLO8) GN=rpiA PE=3 SV=1	Q2JSC9	RPIA_SYNJA	230	399	1073	5	223	226	115	152	50.885	496	3.08963e-57	Ribose-5-phosphate isomerase A OS=Synechococcus sp. (strain JA-3-3Ab) GN=rpiA PE=3 SV=1	B8FL28
63	nta-miR156g	comp64154_c1		comp54961_c0	nta-miR156g,	1386	Q38847	AGL15_ARATH	268	241	999	1	223	253	128	157	50.5929	521	1.19072e-60	Agamous-like MADS-box protein AGL15 OS=Arabidopsis thaliana GN=AGL15 PE=1 SV=1	Q39295	AGL15_BRANA	264	241	978	1	228	249	129	162	51.8072	520	1.63346e-60	Agamous-like MADS-box protein AGL15 OS=Brassica napus GN=AGL15 PE=3 SV=1	Q9M2K8	AGL18_ARATH	256	241	801	1	181	192	95	130	49.4792	421	2.63694e-46	Agamous-like MADS-box protein AGL18 OS=Arabidopsis thaliana GN=AGL18 PE=2 SV=1	Q0J466
64	nta-miR156g	comp64734_c0		comp30102_c0	stu-miR7997a,	1037	O81635	ATK4_ARATH	987	57	854	11	281	274	155	207	56.5693	709	2.74323e-83	Kinesin-4 OS=Arabidopsis thaliana GN=ATK4 PE=1 SV=2	Q32L92	CNN3_BOVIN	329	183	530	35	132	120	40	64	33.3333	153	5.73188e-10	Calponin-3 OS=Bos taurus GN=CNN3 PE=2 SV=1	P37397	CNN3_RAT	330	183	530	35	132	120	39	63	32.5	149	2.0224e-09	Calponin-3 OS=Rattus norvegicus GN=Cnn3 PE=1 SV=1	Q9DAW9
65	nta-miR156g	comp65308_c0		comp31999_c0	stu-miR172c-3p,sly-miR172a,	1124	Q9SFC6	GDIR_ARATH	240	377	886	65	235	171	93	131	54.386	505	1.69461e-59	Rho GDP-dissociation inhibitor 1 OS=Arabidopsis thaliana GN=GDI1 PE=1 SV=1	Q95UQ1	GDIR1_DICDI	197	365	880	13	189	184	74	105	40.2174	293	1.87427e-29	Putative rho GDP-dissociation inhibitor 1 OS=Dictyostelium discoideum GN=rdiA PE=1 SV=1	Q61599	GDIR2_MOUSE	200	347	886	16	196	185	71	102	38.3784	283	5.04055e-28	Rho GDP-dissociation inhibitor 2 OS=Mus musculus GN=Arhgdib PE=1 SV=3	Q4R4J0
66	nta-miR156g	comp66024_c4		comp66407_c0	sly-miR156a,	3207	Q642T7	DIEXF_XENTR	765	923	2740	154	760	630	227	347	36.0317	976	4.50844e-115	Digestive organ expansion factor homolog OS=Xenopus tropicalis GN=diexf PE=2 SV=1	Q6PEH4	DIEXF_DANRE	753	1055	2737	194	745	584	218	321	37.3288	971	1.51624e-114	Digestive organ expansion factor OS=Danio rerio GN=diexf PE=2 SV=2	Q8BTT6	DIEXF_MOUSE	772	1031	2740	195	768	598	220	342	36.7893	967	1.02238e-113	Digestive organ expansion factor homolog OS=Mus musculus GN=Diexf PE=2 SV=2	Q68CQ4
67	nta-miR156g	comp66410_c0		comp47122_c0	sly-miR397,	2149	Q501D5	MCMBP_ARATH	589	75	1850	1	589	594	353	437	59.4276	1750	0	Mini-chromosome maintenance complex-binding protein OS=Arabidopsis thaliana GN=ETG1 PE=1 SV=1	B5DG51	MCMBP_SALSA	626	90	1850	5	616	631	209	345	33.122	738	1.62036e-85	Mini-chromosome maintenance complex-binding protein OS=Salmo salar GN=mcmbp PE=2 SV=1	Q5ZJV4	MCMBP_CHICK	633	93	1850	6	623	638	204	332	31.9749	720	6.9739e-83	Mini-chromosome maintenance complex-binding protein OS=Gallus gallus GN=MCMBP PE=2 SV=2	Q28DV7
68	nta-miR156g	comp86432_c0		comp55933_c0	stu-miR7997a,	2146	Q9MAU5	Y1049_ARATH	488	362	1726	28	477	455	225	324	49.4505	1202	1.12088e-155	Putative BPI/LBP family protein At1g04970 OS=Arabidopsis thaliana GN=At1g04970 PE=2 SV=1	Q8VYC2	Y2070_ARATH	515	344	1726	60	510	464	190	282	40.9483	904	4.61438e-111	Putative BPI/LBP family protein At3g20270 OS=Arabidopsis thaliana GN=At3g20270 PE=2 SV=1	Q2TBI0	LBP_BOVIN	481	377	1675	34	460	446	105	204	23.5426	313	4.99971e-29	Lipopolysaccharide-binding protein OS=Bos taurus GN=LBP PE=2 SV=1	Q28739
69	nta-miR156g	comp90295_c0		comp62797_c0	stu-miR530,	5201	Q9WUU9	MCM3A_MOUSE	1971	1464	2369	626	922	311	108	172	34.7267	487	1.49009e-47	80 kDa MCM3-associated protein OS=Mus musculus GN=Mcm3ap PE=2 SV=2	O60318	MCM3A_HUMAN	1980	1461	2255	632	886	269	99	153	36.803	461	1.75234e-44	80 kDa MCM3-associated protein OS=Homo sapiens GN=MCM3AP PE=1 SV=2	Q9U3V9	XMAS2_DROME	1370	1350	2492	161	542	398	111	189	27.8894	326	8.51666e-29	Protein xmas-2 OS=Drosophila melanogaster GN=xmas-2 PE=1 SV=3	O74889
70	nta-miR156g	comp95664_c0		comp164463_c0	sly-miR6024,nta-miR6025a,nta-miR6025d,stu-miR6024-3p,	488	Q9FJK8	RP8L4_ARATH	908	83	487	105	242	147	51	72	34.6939	160	1.58461e-11	Probable disease resistance RPP8-like protein 4 OS=Arabidopsis thaliana GN=RPP8L4 PE=2 SV=1	Q9M667	RPP13_ARATH	835	197	472	143	237	96	36	58	37.5	159	1.98727e-11	Disease resistance protein RPP13 OS=Arabidopsis thaliana GN=RPP13 PE=2 SV=2	Q6L3Z4	R1B12_SOLDE	1348	2	472	498	640	157	50	78	31.8471	158	2.50554e-11	Putative late blight resistance protein homolog R1B-12 OS=Solanum demissum GN=R1B-12 PE=3 SV=2	Q9STE7
71	nta-miR164a	comp145759_c0		comp48536_c0	stu-miR156f-5p,nta-miR156a,	921	Q6Z461	SPL13_ORYSJ	216	323	592	110	198	90	65	73	72.2222	338	4.57692e-36	Squamosa promoter-binding-like protein 13 OS=Oryza sativa subsp. japonica GN=SPL13 PE=2 SV=1	Q38741	SBP1_ANTMA	131	311	547	48	126	79	58	68	73.4177	323	6.66001e-35	Squamosa promoter-binding protein 1 OS=Antirrhinum majus GN=SBP1 PE=2 SV=1	Q38740	SBP2_ANTMA	171	311	553	81	161	81	61	67	75.3086	325	1.03799e-34	Squamosa promoter-binding protein 2 OS=Antirrhinum majus GN=SBP2 PE=2 SV=1	P93015
72	nta-miR164a	comp33902_c0		comp44533_c0	sly-miR156a,nta-miR156g,	2533	Q9C8M9	SRF6_ARATH	719	201	2207	27	702	678	433	527	63.8643	2056	0	Protein STRUBBELIG-RECEPTOR FAMILY 6 OS=Arabidopsis thaliana GN=SRF6 PE=1 SV=1	Q9LUL4	SRF7_ARATH	717	1038	2201	309	703	396	281	322	70.9596	1376	7.51522e-177	Protein STRUBBELIG-RECEPTOR FAMILY 7 OS=Arabidopsis thaliana GN=SRF7 PE=1 SV=1	Q6R2J8	SRF8_ARATH	703	1050	2198	315	681	388	228	286	58.7629	1134	3.72241e-141	Protein STRUBBELIG-RECEPTOR FAMILY 8 OS=Arabidopsis thaliana GN=SRF8 PE=2 SV=1	Q6R2K1
73	nta-miR164a	comp36814_c0		comp50804_c0	stu-miR172c-3p,stu-miR172d-3p,	3670	O13821	VPS27_SCHPO	610	186	452	170	263	97	39	54	40.2062	183	2.34343e-12	Vacuolar protein sorting-associated protein 27 OS=Schizosaccharomyces pombe (strain 972 / ATCC 24843) GN=sst4 PE=2 SV=1	Q755J9	VPS27_ASHGO	604	186	353	175	230	57	30	39	52.6316	180	5.97472e-12	Vacuolar protein sorting-associated protein 27 OS=Ashbya gossypii (strain ATCC 10895 / CBS 109.51 / FGSC 9923 / NRRL Y-1056) GN=VPS27 PE=3 SV=1	Q5R5R4	RUFY2_PONAB	606	168	362	531	596	67	29	42	43.2836	178	8.31198e-12	RUN and FYVE domain-containing protein 2 OS=Pongo abelii GN=RUFY2 PE=2 SV=1	Q96T51
74	nta-miR164a	comp44793_c0		comp61178_c0	stu-miR6024-3p,sly-miR6024,	3353	Q6L438	R1A6_SOLDE	1306	858	3185	484	1245	810	260	418	32.0988	858	1.04677e-94	Putative late blight resistance protein homolog R1A-6 OS=Solanum demissum GN=R1A-6 PE=3 SV=2	Q60CZ8	R1A10_SOLDE	1306	858	3185	484	1245	810	260	418	32.0988	858	1.04677e-94	Putative late blight resistance protein homolog R1A-10 OS=Solanum demissum GN=R1A-10 PE=3 SV=1	Q6L403	R1B17_SOLDE	1312	648	3194	422	1253	875	275	442	31.4286	853	4.38653e-94	Putative late blight resistance protein homolog R1B-17 OS=Solanum demissum GN=R1B-17 PE=3 SV=1	Q6L3X3
75	nta-miR164a	comp54259_c0		comp252670_c0	stu-miR6024-3p,sly-miR6024,	1012	Q6L3Z4	R1B12_SOLDE	1348	336	905	712	904	197	77	118	39.0863	340	1.12019e-49	Putative late blight resistance protein homolog R1B-12 OS=Solanum demissum GN=R1B-12 PE=3 SV=2	Q6L403	R1B17_SOLDE	1312	336	905	685	878	197	77	119	39.0863	351	1.7814e-49	Putative late blight resistance protein homolog R1B-17 OS=Solanum demissum GN=R1B-17 PE=3 SV=1	Q6L438	R1A6_SOLDE	1306	336	905	671	863	197	78	117	39.5939	343	1.84146e-49	Putative late blight resistance protein homolog R1A-6 OS=Solanum demissum GN=R1A-6 PE=3 SV=2	Q60CZ8
76	nta-miR164a	comp604174_c0		comp60056_c0	nta-miR156a,nta-miR156g,sly-miR156a,stu-miR156f-5p,	2983	P0DI11	SP13B_ARATH	359	1615	1944	97	206	111	75	89	67.5676	410	9.68103e-42	Squamosa promoter-binding-like protein 13B OS=Arabidopsis thaliana GN=SPL13B PE=3 SV=1	B9DI20	SP13A_ARATH	359	1615	1944	97	206	111	75	89	67.5676	410	9.68103e-42	Squamosa promoter-binding-like protein 13A OS=Arabidopsis thaliana GN=SPL13A PE=2 SV=1	Q6YZE8	SPL16_ORYSJ	455	1588	2310	105	374	284	113	149	39.7887	405	1.88879e-40	Squamosa promoter-binding-like protein 16 OS=Oryza sativa subsp. japonica GN=SPL16 PE=2 SV=1	Q2R3Y1
77	nta-miR164a	comp60596_c0		comp61995_c0	nta-miR172j,nta-miR172a,stu-miR172c-3p,sly-miR172a,	1994	Q8L4H4	NORK_MEDTR	925	774	1151	583	708	129	64	86	49.6124	286	7.28836e-52	Nodulation receptor kinase OS=Medicago truncatula GN=NORK PE=1 SV=2	Q8LKZ1	NORK_PEA	924	774	1151	582	707	129	65	86	50.3876	286	1.44939e-51	Nodulation receptor kinase OS=Pisum sativum GN=NORK PE=1 SV=1	Q9LK03	PERK2_ARATH	717	717	1145	319	462	147	67	94	45.5782	294	1.7863e-50	Proline-rich receptor-like protein kinase PERK2 OS=Arabidopsis thaliana GN=PERK2 PE=2 SV=3	Q9LV48
78	nta-miR164a	comp66291_c0		comp40475_c0	nta-miR172j,	317	F4JP48	MSH4_ARATH	792	2	316	368	472	105	85	99	80.9524	486	1.12653e-56	DNA mismatch repair protein MSH4 OS=Arabidopsis thaliana GN=MSH4 PE=2 SV=1
79	nta-miR168a	comp54884_c0		comp50819_c0	stu-miR6022,	3716	Q6E7D1	DDB1_SOLCE	1095	119	3403	1	1095	1095	1080	1089	98.6301	5661	0	DNA damage-binding protein 1 OS=Solanum cheesmanii GN=DDB1 PE=3 SV=1	Q6QNU4	DDB1_SOLLC	1090	119	3403	1	1090	1095	1075	1084	98.1735	5617	0	DNA damage-binding protein 1 OS=Solanum lycopersicum GN=DDB1 PE=1 SV=1	Q9M0V3	DDB1A_ARATH	1088	119	3403	1	1088	1095	967	1043	88.3105	5138	0	DNA damage-binding protein 1a OS=Arabidopsis thaliana GN=DDB1A PE=1 SV=1	O49552
80	nta-miR168a	comp70118_c0		comp55573_c0	nta-miR6025a,	746	P0A901	BLC_ECOLI	177	3	422	45	177	143	55	79	38.4615	207	2.15399e-18	Outer membrane lipoprotein blc OS=Escherichia coli (strain K12) GN=blc PE=1 SV=1	P0A902	BLC_ECO57	177	3	422	45	177	143	55	79	38.4615	207	2.15399e-18	Outer membrane lipoprotein blc OS=Escherichia coli O157:H7 GN=blc PE=3 SV=1	Q46036	BLC_CITFR	177	3	398	45	169	135	50	81	37.037	205	3.88954e-18	Outer membrane lipoprotein blc OS=Citrobacter freundii PE=3 SV=1	Q08790
81	nta-miR168d	comp54884_c0		comp41934_c0	nta-miR172j,stu-miR172d-3p,nta-miR172a,stu-miR172c-3p,	2248	P93733	PLDB1_ARATH	1083	1274	2248	272	605	334	259	290	77.5449	1409	1.46321e-178	Phospholipase D beta 1 OS=Arabidopsis thaliana GN=PLDBETA1 PE=2 SV=4	O23078	PLDB2_ARATH	927	1274	2248	116	449	334	237	272	70.9581	1263	1.1448e-158	Phospholipase D beta 2 OS=Arabidopsis thaliana GN=PLDBETA2 PE=2 SV=3	Q9T053	PLDG1_ARATH	858	1274	2248	41	374	334	227	268	67.9641	1231	1.08673e-154	Phospholipase D gamma 1 OS=Arabidopsis thaliana GN=PLDGAMMA1 PE=1 SV=1	Q9T052
82	nta-miR168d	comp70221_c0		comp51519_c0	nta-miR156a,	2979	Q38834	R13L4_ARATH	852	179	2707	1	846	851	506	635	59.4595	2604	0	Disease resistance RPP13-like protein 4 OS=Arabidopsis thaliana GN=RPP13L4 PE=2 SV=2	Q7XBQ9	RGA2_SOLBU	970	179	2446	1	725	780	236	384	30.2564	676	8.1062e-73	Disease resistance protein RGA2 OS=Solanum bulbocastanum GN=RGA2 PE=1 SV=1	Q7XA40	RGA3_SOLBU	992	179	2161	1	636	671	200	347	29.8063	675	1.06454e-72	Putative disease resistance protein RGA3 OS=Solanum bulbocastanum GN=RGA3 PE=2 SV=2	Q7XA42
83	nta-miR172a	comp18783_c0		comp62770_c0	stu-miR530,	6182	P20269	HM05_CAEEL	134	629	820	35	100	66	29	43	43.9394	126	2.51631e-06	Homeobox protein ceh-5 OS=Caenorhabditis elegans GN=ceh-5 PE=2 SV=4
84	nta-miR172a	comp258602_c0		comp50426_c0	stu-miR162a-5p,stu-miR172c-3p,	2544	Q38950	2AAB_ARATH	587	241	1977	1	579	579	523	559	90.3282	2799	0	Serine/threonine-protein phosphatase 2A 65 kDa regulatory subunit A beta isoform OS=Arabidopsis thaliana GN=PP2AA2 PE=1 SV=2	Q38951	2AAG_ARATH	587	241	1977	1	579	579	515	552	88.9465	2749	0	Serine/threonine-protein phosphatase 2A 65 kDa regulatory subunit A gamma isoform OS=Arabidopsis thaliana GN=PP2AA3 PE=1 SV=2	Q38845	2AAA_ARATH	588	241	1977	1	579	579	493	547	85.1468	2682	0	Serine/threonine-protein phosphatase 2A 65 kDa regulatory subunit A alpha isoform OS=Arabidopsis thaliana GN=PP2AA1 PE=1 SV=1	P36875
85	nta-miR172a	comp310213_c0		comp63565_c0	stu-miR166b,sly-miR166a,	3971	Q9SE43	REV_ARATH	842	1140	3659	1	842	844	684	760	81.0427	3642	0	Homeobox-leucine zipper protein REVOLUTA OS=Arabidopsis thaliana GN=REV PE=1 SV=2	A2Z8L4	HOX9_ORYSI	840	1206	3659	27	840	822	598	700	72.7494	3146	0	Homeobox-leucine zipper protein HOX9 OS=Oryza sativa subsp. indica GN=HOX9 PE=2 SV=2	Q9AV49	HOX9_ORYSJ	840	1206	3659	27	840	822	598	699	72.7494	3138	0	Homeobox-leucine zipper protein HOX9 OS=Oryza sativa subsp. japonica GN=HOX9 PE=2 SV=1	A2XBL9
86	nta-miR172a	comp41934_c0		comp71382_c0	stu-miR156f-5p,	2409	Q9LFU5	TRM1_ARATH	593	201	1856	4	555	560	430	486	76.7857	2328	0	Probable tRNA (guanine(26)-N(2))-dimethyltransferase 1 OS=Arabidopsis thaliana GN=At5g15810 PE=2 SV=3	Q9SRU7	TRM2_ARATH	589	201	1841	4	548	549	423	472	77.0492	2280	0	Probable tRNA (guanine(26)-N(2))-dimethyltransferase 2 OS=Arabidopsis thaliana GN=At3g02320 PE=2 SV=3	Q3TX08	TRM1_MOUSE	663	183	1784	40	564	549	225	327	40.9836	1066	4.26812e-132	tRNA (guanine(26)-N(2))-dimethyltransferase OS=Mus musculus GN=Trmt1 PE=1 SV=2	Q9NXH9
87	nta-miR172a	comp49961_c0		comp66339_c0	stu-miR5303c,	1515	Q9SEE4	PIRL_SOLLC	291	585	1229	76	290	215	163	186	75.814	902	1.6481e-116	Pirin-like protein OS=Solanum lycopersicum PE=2 SV=1	Q9ZW82	PIRL2_ARATH	321	585	1229	102	320	220	158	176	71.8182	817	3.22847e-103	Pirin-like protein At2g43120 OS=Arabidopsis thaliana GN=At2g43120 PE=2 SV=3	Q9LX49	PRN1_ARATH	287	585	1217	75	286	213	143	167	67.1362	752	4.70781e-94	Pirin-1 OS=Arabidopsis thaliana GN=PRN1 PE=1 SV=1	Q9LX45
88	nta-miR172a	comp52004_c0		comp59965_c1	stu-miR5303h,sly-miR5303,	1103	Q9ZQG8	FER3_ARATH	155	148	597	1	155	155	87	115	56.129	455	2.19038e-53	Ferredoxin-3, chloroplastic OS=Arabidopsis thaliana GN=FD3 PE=1 SV=1	P27788	FER3_MAIZE	152	148	594	1	151	151	86	107	56.9536	445	6.6705e-52	Ferredoxin-3, chloroplastic OS=Zea mays GN=FDX3 PE=2 SV=1	P94044	FER6_MAIZE	155	244	594	37	154	118	75	97	63.5593	423	1.3416e-48	Ferredoxin-6, chloroplastic OS=Zea mays GN=FDX6 PE=2 SV=1	P14936
89	nta-miR172a	comp52737_c0		comp34857_c0	stu-miR7997c,stu-miR5303g,sly-miR5303,stu-miR5303j,	1258	O48965	IDI2_CAMAC	309	113	802	80	309	230	206	221	89.5652	1144	6.39626e-154	Isopentenyl-diphosphate Delta-isomerase II OS=Camptotheca acuminata GN=IPI2 PE=2 SV=1	O48964	IDI1_CAMAC	235	98	799	1	234	234	208	221	88.8889	1131	4.70346e-153	Isopentenyl-diphosphate Delta-isomerase I OS=Camptotheca acuminata GN=IPI1 PE=2 SV=1	Q39472	IDI1_CLABR	287	110	799	58	287	230	202	221	87.8261	1113	1.38762e-149	Isopentenyl-diphosphate Delta-isomerase I OS=Clarkia breweri GN=IPI1 PE=2 SV=2	Q39471
90	nta-miR172a	comp52737_c2		comp67101_c0	sly-miR319,stu-miR319b,	1736	A3C4S4	GME1_ORYSJ	378	209	1336	1	378	378	346	360	91.5344	1895	0	GDP-mannose 3,5-epimerase 1 OS=Oryza sativa subsp. japonica GN=GME-1 PE=1 SV=1	A2Z7B3	GME1_ORYSI	378	209	1336	1	378	378	345	359	91.2698	1892	0	GDP-mannose 3,5-epimerase 1 OS=Oryza sativa subsp. indica GN=OsI_032456 PE=2 SV=1	Q93VR3	GME_ARATH	377	209	1336	1	377	377	341	362	90.4509	1879	0	GDP-mannose 3,5-epimerase OS=Arabidopsis thaliana GN=At5g28840 PE=1 SV=1	Q2R1V8
91	nta-miR172a	comp53297_c0		comp66859_c0	nta-miR6025a,nta-miR6025d,	3028	Q6L403	R1B17_SOLDE	1312	368	2548	528	1244	746	255	390	34.1823	806	1.32001e-88	Putative late blight resistance protein homolog R1B-17 OS=Solanum demissum GN=R1B-17 PE=3 SV=1	Q6L400	R1B16_SOLDE	1284	368	2605	527	1256	772	261	396	33.8083	796	2.05515e-87	Putative late blight resistance protein homolog R1B-16 OS=Solanum demissum GN=R1B-16 PE=3 SV=1	Q6L3Z7	R1B14_SOLDE	1317	368	2605	528	1266	786	256	396	32.57	789	1.63792e-86	Putative late blight resistance protein homolog R1B-14 OS=Solanum demissum GN=R1B-14 PE=3 SV=1	Q6L3Z4
92	nta-miR172a	comp57203_c0		comp52474_c1	sly-miR167,	1345	Q9SV64	FATA2_ARATH	367	97	999	66	367	303	240	265	79.2079	1275	2.33193e-172	Oleoyl-acyl carrier protein thioesterase 2, chloroplastic OS=Arabidopsis thaliana GN=FATA2 PE=2 SV=1	Q42561	FATA1_ARATH	362	31	996	44	361	326	245	271	75.1534	1267	3.17888e-171	Oleoyl-acyl carrier protein thioesterase 1, chloroplastic OS=Arabidopsis thaliana GN=FATA PE=1 SV=1	Q42712	FATA_CORSA	369	97	990	65	365	301	236	266	78.4053	1267	3.49263e-171	Oleoyl-acyl carrier protein thioesterase, chloroplastic (Fragment) OS=Coriandrum sativum GN=FATA PE=2 SV=1	Q39513
93	nta-miR172a	comp57799_c0		comp66564_c1	stu-miR5303c,sly-miR5303,stu-miR7997a,	5319	Q02527	MGAT3_RAT	538	3229	4047	206	502	312	85	134	27.2436	210	1.99034e-15	Beta-1,4-mannosyl-glycoprotein 4-beta-N-acetylglucosaminyltransferase OS=Rattus norvegicus GN=Mgat3 PE=1 SV=2	Q10470	MGAT3_MOUSE	538	3229	4047	206	502	312	84	134	26.9231	206	5.43856e-15	Beta-1,4-mannosyl-glycoprotein 4-beta-N-acetylglucosaminyltransferase OS=Mus musculus GN=Mgat3 PE=1 SV=2	Q09327	MGAT3_HUMAN	533	3229	4047	202	498	312	84	133	26.9231	203	1.14787e-14	Beta-1,4-mannosyl-glycoprotein 4-beta-N-acetylglucosaminyltransferase OS=Homo sapiens GN=MGAT3 PE=2 SV=3
94	nta-miR172a	comp59176_c1		comp310213_c0	stu-miR172c-3p,nta-miR172a,stu-miR172d-3p,	534	Q9STE5	R13L2_ARATH	847	1	525	156	328	177	51	93	28.8136	214	1.94104e-18	Putative disease resistance RPP13-like protein 2 OS=Arabidopsis thaliana GN=RPP13L2 PE=2 SV=1	Q39214	RPM1_ARATH	926	1	519	169	342	177	54	88	30.5085	194	7.70318e-16	Disease resistance protein RPM1 OS=Arabidopsis thaliana GN=RPM1 PE=1 SV=1	Q9M667	RPP13_ARATH	835	1	528	157	332	182	52	92	28.5714	186	9.08206e-15	Disease resistance protein RPP13 OS=Arabidopsis thaliana GN=RPP13 PE=2 SV=2	Q7XA40
95	nta-miR172a	comp61995_c0		comp63429_c0	sly-miR482a,	3010	Q7LBC6	KDM3B_HUMAN	1761	1550	2689	1405	1752	395	143	201	36.2025	595	1.26276e-61	Lysine-specific demethylase 3B OS=Homo sapiens GN=KDM3B PE=1 SV=2	Q6ZPY7	KDM3B_MOUSE	1562	1550	2689	1206	1553	395	143	201	36.2025	591	3.50097e-61	Lysine-specific demethylase 3B OS=Mus musculus GN=Kdm3b PE=1 SV=2	Q5ZIX8	KDM3A_CHICK	1325	1550	2677	969	1312	381	136	196	35.6955	569	1.21994e-58	Lysine-specific demethylase 3A OS=Gallus gallus GN=KDM3A PE=2 SV=1	Q9Y4C1
96	nta-miR172a	comp62513_c1		comp63434_c0	sly-miR159,sly-miR319,stu-miR319b,	2267	A2WW87	GAM1_ORYSI	553	417	1829	4	502	514	210	279	40.856	728	1.38215e-84	Transcription factor GAMYB OS=Oryza sativa subsp. indica GN=GAM1 PE=2 SV=1	Q0JIC2	GAM1_ORYSJ	553	417	1829	4	502	514	210	279	40.856	727	2.51598e-84	Transcription factor GAMYB OS=Oryza sativa subsp. japonica GN=GAM1 PE=2 SV=1	Q9S9K9	MYB3_ARATH	257	534	830	17	115	99	65	80	65.6566	379	3.25006e-39	Transcription factor MYB3 OS=Arabidopsis thaliana GN=MYB3 PE=1 SV=1	Q9SM27
97	nta-miR172a	comp63537_c0		comp64271_c0	sly-miR6024,stu-miR6024-3p,stu-miR482c,sly-miR482a,	730	Q40392	TMVRN_NICGU	1144	11	730	189	428	247	100	150	40.4858	395	1.88912e-41	TMV resistance protein N OS=Nicotiana glutinosa GN=N PE=1 SV=1	Q9FL92	WRK16_ARATH	1372	11	730	143	377	241	81	134	33.61	317	5.09307e-31	Probable WRKY transcription factor 16 OS=Arabidopsis thaliana GN=WRKY16 PE=2 SV=1	Q9FKN7	DAR4_ARATH	1613	11	727	169	404	239	81	131	33.8912	307	1.1325e-29	Protein DA1-related 4 OS=Arabidopsis thaliana GN=DAR4 PE=1 SV=2	O82500
98	nta-miR172a	comp63543_c0		comp63543_c0	nta-miR172j,stu-miR172d-3p,sly-miR172a,stu-miR172c-3p,nta-miR172a,	1653	P47927	AP2_ARATH	432	376	1023	135	314	219	133	159	60.7306	617	1.00213e-71	Floral homeotic protein APETALA 2 OS=Arabidopsis thaliana GN=AP2 PE=1 SV=1	Q9SK03	RAP27_ARATH	449	22	1341	1	428	493	212	256	43.002	607	4.49846e-70	Ethylene-responsive transcription factor RAP2-7 OS=Arabidopsis thaliana GN=RAP2-7 PE=2 SV=2	Q9FH95	TOE3_ARATH	352	376	1020	100	275	215	129	151	60	585	4.94755e-68	AP2-like ethylene-responsive transcription factor TOE3 OS=Arabidopsis thaliana GN=TOE3 PE=2 SV=1	Q9LVG2
99	nta-miR172a	comp656220_c0		comp287239_c0	stu-miR172d-3p,	330	O22315	SRSF1_ARATH	303	171	329	143	195	53	37	46	69.8113	204	6.57785e-19	Pre-mRNA-splicing factor SF2 OS=Arabidopsis thaliana GN=SF2 PE=1 SV=1	Q9NEW6	RSP3_CAEEL	258	174	329	147	196	53	34	44	64.1509	146	5.72793e-11	Probable splicing factor, arginine/serine-rich 3 OS=Caenorhabditis elegans GN=rsp-3 PE=1 SV=2	Q5PPI1	SRSF9_RAT	221	165	329	135	187	56	29	39	51.7857	124	3.81823e-08	Serine/arginine-rich splicing factor 9 OS=Rattus norvegicus GN=Srsf9 PE=1 SV=1	Q9D0B0
100	nta-miR172j	comp18783_c0		comp64275_c0	stu-miR7997a,stu-miR5303g,	2313	Q9SCQ5	FBD10_ARATH	427	239	1513	1	409	442	118	199	26.6968	276	1.43844e-24	Putative FBD-associated F-box protein At3g50710 OS=Arabidopsis thaliana GN=At3g50710 PE=4 SV=1	Q84X02	FBD7_ARATH	405	239	1441	1	388	416	123	187	29.5673	265	3.15917e-23	FBD-associated F-box protein At2g26860 OS=Arabidopsis thaliana GN=At2g26860 PE=2 SV=2	Q9LXJ6	FDL21_ARATH	456	236	1456	19	404	420	119	193	28.3333	259	2.53791e-22	F-box/FBD/LRR-repeat protein At3g52680 OS=Arabidopsis thaliana GN=At3g52680 PE=2 SV=2	Q9C7M1
101	nta-miR172j	comp40475_c0		comp21050_c1	sly-miR160a,	915	Q653H7	ARFR_ORYSJ	700	1	669	457	698	249	126	156	50.6024	532	3.42921e-60	Auxin response factor 18 OS=Oryza sativa subsp. japonica GN=ARF18 PE=2 SV=1	Q9AV47	ARFV_ORYSJ	698	1	648	453	680	235	116	149	49.3617	489	2.4159e-54	Auxin response factor 22 OS=Oryza sativa subsp. japonica GN=ARF22 PE=2 SV=1	Q6K223	ARFH_ORYSJ	681	1	669	444	679	240	114	148	47.5	474	2.46621e-52	Auxin response factor 8 OS=Oryza sativa subsp. japonica GN=ARF8 PE=2 SV=1	Q93YR9
102	nta-miR172j	comp41934_c0		comp66827_c0	nta-miR6020a-5p,	4025	Q40392	TMVRN_NICGU	1144	900	3383	319	1081	852	279	421	32.7465	903	6.05672e-141	TMV resistance protein N OS=Nicotiana glutinosa GN=N PE=1 SV=1	O23530	SNC1_ARATH	1301	885	2645	304	925	639	190	297	29.734	559	1.14655e-104	Protein SUPPRESSOR OF npr1-1, CONSTITUTIVE 1 OS=Arabidopsis thaliana GN=SNC1 PE=1 SV=3	O82500	Y4117_ARATH	1095	900	2453	313	815	543	154	248	28.361	437	2.69339e-77	Putative disease resistance protein At4g11170 OS=Arabidopsis thaliana GN=At4g11170 PE=2 SV=1	Q9SZ67
103	nta-miR172j	comp44722_c0		comp63329_c0	sly-miR482a,	1200	Q40392	TMVRN_NICGU	1144	547	1200	9	224	220	93	137	42.2727	444	3.51454e-46	TMV resistance protein N OS=Nicotiana glutinosa GN=N PE=1 SV=1	O82500	Y4117_ARATH	1095	532	1200	3	220	225	92	132	40.8889	392	2.38813e-39	Putative disease resistance protein At4g11170 OS=Arabidopsis thaliana GN=At4g11170 PE=2 SV=1	O23530	SNC1_ARATH	1301	532	1200	4	220	226	93	131	41.1504	350	7.66816e-34	Protein SUPPRESSOR OF npr1-1, CONSTITUTIVE 1 OS=Arabidopsis thaliana GN=SNC1 PE=1 SV=3	Q9FHE9
104	nta-miR172j	comp47838_c0		comp52760_c0	nta-miR156g,sly-miR156a,	2150	Q43117	KPYA_RICCO	583	544	2046	88	582	504	300	385	59.5238	1586	0	Pyruvate kinase isozyme A, chloroplastic OS=Ricinus communis PE=1 SV=1	Q9LIK0	PKP1_ARATH	596	544	2046	101	595	504	299	382	59.3254	1568	0	Plastidial pyruvate kinase 1, chloroplastic OS=Arabidopsis thaliana GN=PKP1 PE=1 SV=1	Q40545	KPYA_TOBAC	593	544	2046	98	592	504	293	382	58.1349	1548	0	Pyruvate kinase isozyme A, chloroplastic OS=Nicotiana tabacum PE=2 SV=1	Q9FLW9
105	nta-miR172j	comp52004_c0		comp34921_c0	nta-miR397,sly-miR397,	974	P42730	CLPB1_ARATH	911	11	847	25	284	282	81	144	28.7234	233	7.1276e-20	Chaperone protein ClpB1 OS=Arabidopsis thaliana GN=CLPB1 PE=1 SV=2	Q6F2Y7	CLPB1_ORYSJ	912	11	847	25	286	287	78	146	27.1777	190	1.77598e-14	Chaperone protein ClpB1 OS=Oryza sativa subsp. japonica GN=CLPB1 PE=2 SV=1	F4JVJ1	CLPB2_ARATH	623	14	838	26	246	277	66	117	23.8267	129	8.63906e-07	Putative chaperone protein ClpB2, chloroplastic OS=Arabidopsis thaliana GN=CLPB2 PE=2 SV=1
106	nta-miR172j	comp52737_c0		comp61326_c0	stu-miR5303g,sly-miR5303,stu-miR5303h,stu-miR5303j,	920	Q42884	AROC1_SOLLC	440	96	599	39	208	170	129	152	75.8824	717	6.55441e-104	Chorismate synthase 1, chloroplastic OS=Solanum lycopersicum GN=CS1 PE=2 SV=1	Q42885	AROC2_SOLLC	431	105	593	39	200	163	126	151	77.3006	700	6.43828e-101	Chorismate synthase 2, chloroplastic OS=Solanum lycopersicum GN=CS2 PE=2 SV=1	P57720	AROC_ARATH	436	117	599	44	204	161	114	143	70.8075	659	4.37959e-97	Chorismate synthase, chloroplastic OS=Arabidopsis thaliana GN=EMB1144 PE=2 SV=2	P27793
107	nta-miR172j	comp52737_c2		comp54887_c0	nta-miR156g,nta-miR156a,stu-miR156f-5p,sly-miR156a,	2609	A2YGR5	SPL12_ORYSI	475	635	1747	4	383	383	156	201	40.7311	586	9.58129e-65	Squamosa promoter-binding-like protein 12 OS=Oryza sativa subsp. indica GN=SPL12 PE=2 SV=1	Q5Z818	SPL12_ORYSJ	475	635	1747	4	383	383	153	200	39.9478	584	1.98692e-64	Squamosa promoter-binding-like protein 12 OS=Oryza sativa subsp. japonica GN=SPL12 PE=2 SV=1	A3A2Z8	SPL3_ORYSJ	469	635	1747	4	384	390	153	206	39.2308	502	1.49997e-53	Squamosa promoter-binding-like protein 3 OS=Oryza sativa subsp. japonica GN=SPL3 PE=2 SV=1	A2X0Q6
108	nta-miR172j	comp53297_c0		comp52756_c0	stu-miR5303g,sly-miR5303,stu-miR5303h,stu-miR5303j,	1135	Q67YC9	Y4141_ARATH	206	129	671	5	185	181	123	147	67.9558	714	2.96858e-91	Uncharacterized protein At4g14100 OS=Arabidopsis thaliana GN=At4g14100 PE=2 SV=1
109	nta-miR172j	comp59176_c1		comp33408_c0	stu-miR8039,	2801	Q8GZA4	CBSX6_ARATH	425	1184	2389	1	404	413	286	334	69.2494	1342	8.71333e-175	CBS domain-containing protein CBSX6 OS=Arabidopsis thaliana GN=CBSX6 PE=1 SV=1	Q84WQ5	CBSX5_ARATH	391	1184	2395	1	387	430	109	188	25.3488	259	2.03695e-22	CBS domain-containing protein CBSX5 OS=Arabidopsis thaliana GN=CBSX5 PE=2 SV=2	Q8GXI9	PV42B_ARATH	357	1211	1981	12	262	281	63	117	22.4199	149	8.97275e-09	SNF1-related protein kinase regulatory subunit gamma-like PV42b OS=Arabidopsis thaliana GN=PV42B PE=2 SV=1	Q9XI37
110	nta-miR172j	comp59787_c0		comp44731_c0	sly-miR159,	762	P42158	KC1D_ARATH	450	2	235	276	365	91	40	48	43.956	123	1.91272e-06	Casein kinase I isoform delta-like OS=Arabidopsis thaliana GN=At4g26100 PE=2 SV=2
111	nta-miR172j	comp61995_c0		comp63951_c0	stu-miR1919-5p,	3683	Q6N069	NAA16_HUMAN	864	180	2537	6	785	800	342	499	42.75	1475	0	N-alpha-acetyltransferase 16, NatA auxiliary subunit OS=Homo sapiens GN=NAA16 PE=1 SV=2	Q9BXJ9	NAA15_HUMAN	866	171	2537	3	786	803	343	500	42.7148	1473	0	N-alpha-acetyltransferase 15, NatA auxiliary subunit OS=Homo sapiens GN=NAA15 PE=1 SV=1	Q5R4J9	NAA15_PONAB	866	171	2537	3	786	803	343	500	42.7148	1471	0	N-alpha-acetyltransferase 15, NatA auxiliary subunit OS=Pongo abelii GN=NAA15 PE=2 SV=1	Q9DBB4
112	nta-miR172j	comp62513_c1		comp58573_c0	sly-miR160a,	1902	Q653H7	ARFR_ORYSJ	700	2	1456	213	699	503	303	357	60.2386	1373	1.28119e-179	Auxin response factor 18 OS=Oryza sativa subsp. japonica GN=ARF18 PE=2 SV=1	Q9AV47	ARFV_ORYSJ	698	2	1432	213	680	486	282	341	58.0247	1296	4.62932e-168	Auxin response factor 22 OS=Oryza sativa subsp. japonica GN=ARF22 PE=2 SV=1	Q93YR9	ARFP_ARATH	670	2	1453	205	668	490	274	340	55.9184	1214	3.29433e-156	Auxin response factor 16 OS=Arabidopsis thaliana GN=ARF16 PE=2 SV=1	Q9SKN5
113	nta-miR172j	comp63543_c0		comp58123_c0	sly-miR397,	2461	P10978	POLX_TOBAC	1328	804	2240	810	1316	509	188	278	36.9352	809	1.83535e-90	Retrovirus-related Pol polyprotein from transposon TNT 1-94 OS=Nicotiana tabacum PE=2 SV=1	P04146	COPIA_DROME	1409	843	2261	906	1398	495	166	268	33.5354	743	1.52112e-81	Copia protein OS=Drosophila melanogaster GN=GIP PE=1 SV=3	P92519	M810_ARATH	240	1374	1997	2	225	224	79	117	35.2679	320	2.93441e-31	Uncharacterized mitochondrial protein AtMg00810 OS=Arabidopsis thaliana GN=AtMg00810 PE=4 SV=1	P92520
114	nta-miR172j	comp656220_c0		comp54428_c0	stu-miR319b,sly-miR319,	1706	Q9ZU91	E133_ARATH	501	138	1460	23	445	444	189	277	42.5676	953	2.66297e-120	Glucan endo-1,3-beta-glucosidase 3 OS=Arabidopsis thaliana GN=At2g01630 PE=1 SV=2	Q9FJU9	E1313_ARATH	506	129	1451	23	451	443	181	277	40.8578	940	3.082e-118	Glucan endo-1,3-beta-glucosidase 13 OS=Arabidopsis thaliana GN=At5g56590 PE=1 SV=1	Q8VYE5	E1312_ARATH	534	138	1451	27	473	454	187	281	41.1894	915	3.04815e-114	Glucan endo-1,3-beta-glucosidase 12 OS=Arabidopsis thaliana GN=At4g29360 PE=1 SV=1	O65399
115	nta-miR172j	comp9311_c0		comp18747_c0	stu-miR166b,sly-miR166a,	836	Q9ZU11	ATB15_ARATH	836	279	836	4	190	188	162	172	86.1702	846	5.44569e-105	Homeobox-leucine zipper protein ATHB-15 OS=Arabidopsis thaliana GN=ATHB-15 PE=1 SV=1	Q39123	ATHB8_ARATH	833	300	836	11	189	179	153	166	85.4749	831	8.90523e-103	Homeobox-leucine zipper protein ATHB-8 OS=Arabidopsis thaliana GN=ATHB-8 PE=1 SV=1	Q6AST1	HOX32_ORYSJ	859	300	836	28	210	184	150	161	81.5217	772	5.15664e-94	Homeobox-leucine zipper protein HOX32 OS=Oryza sativa subsp. japonica GN=HOX32 PE=2 SV=1	A2XK30
116	nta-miR394	comp526491_c0		comp145759_c0	nta-miR164a,	762	Q9FLJ2	NC100_ARATH	336	1	630	115	336	232	96	131	41.3793	353	1.07341e-37	NAC domain-containing protein 100 OS=Arabidopsis thaliana GN=NAC100 PE=2 SV=1	O04017	NAC98_ARATH	375	1	150	118	167	50	37	45	74	213	2.24941e-18	Protein CUP-SHAPED COTYLEDON 2 OS=Arabidopsis thaliana GN=NAC098 PE=1 SV=1	Q9FRV4	NAC54_ARATH	310	1	369	121	230	130	52	71	40	210	2.94947e-18	Protein CUP-SHAPED COTYLEDON 1 OS=Arabidopsis thaliana GN=NAC054 PE=1 SV=1	Q84TE6
117	nta-miR394	comp53234_c0		comp30954_c0	nta-miR156g,	939	P42749	UBC5_ARATH	185	146	589	1	148	148	134	143	90.5405	739	3.37414e-96	Ubiquitin-conjugating enzyme E2 5 OS=Arabidopsis thaliana GN=UBC5 PE=2 SV=2	P42748	UBC4_ARATH	187	146	694	1	187	187	145	158	77.5401	732	3.93716e-95	Ubiquitin-conjugating enzyme E2 4 OS=Arabidopsis thaliana GN=UBC4 PE=2 SV=2	P16577	UBC4_WHEAT	184	146	589	1	148	148	128	140	86.4865	714	1.8942e-92	Ubiquitin-conjugating enzyme E2-23 kDa OS=Triticum aestivum GN=UBC4 PE=1 SV=1	P42750
118	nta-miR394	comp60385_c0		comp55895_c0	sly-miR5303,stu-miR5303g,	1666	Q5PNY6	PUB21_ARATH	435	161	1369	28	424	404	196	272	48.5149	878	3.89205e-110	U-box domain-containing protein 21 OS=Arabidopsis thaliana GN=PUB21 PE=2 SV=1	Q9C8D1	PUB20_ARATH	431	161	1291	30	390	378	170	244	44.9735	846	1.63005e-105	U-box domain-containing protein 20 OS=Arabidopsis thaliana GN=PUB20 PE=2 SV=1	Q84TG3	PUB23_ARATH	411	158	1291	8	377	387	124	220	32.0413	505	7.56405e-56	E3 ubiquitin-protein ligase PUB23 OS=Arabidopsis thaliana GN=PUB23 PE=1 SV=1	Q9SVC6
119	nta-miR394	comp69152_c0		comp57472_c0	stu-miR7997c,stu-miR7997a,	1984	Q94JX6	PP391_ARATH	459	273	1541	38	459	425	277	343	65.1765	1478	0	Pentatricopeptide repeat-containing protein At5g18390, mitochondrial OS=Arabidopsis thaliana GN=At5g18390 PE=2 SV=2	Q9S7R4	PP125_ARATH	482	399	1523	58	469	413	108	186	26.1501	399	1.77433e-40	Pentatricopeptide repeat-containing protein At1g74900, mitochondrial OS=Arabidopsis thaliana GN=OTP43 PE=2 SV=1	Q9FH87	PP447_ARATH	637	291	1487	77	476	404	102	198	25.2475	396	2.34498e-39	Putative pentatricopeptide repeat-containing protein At5g65820 OS=Arabidopsis thaliana GN=At5g65820 PE=3 SV=1	Q9FVX2
120	nta-miR397	comp13382_c0		comp30012_c0	sly-miR167,	404	Q10085	YAO6_SCHPO	455	12	404	264	394	135	47	75	34.8148	201	1.39103e-17	Uncharacterized transporter C11D3.06 OS=Schizosaccharomyces pombe (strain 972 / ATCC 24843) GN=SPAC11D3.06 PE=2 SV=1	Q05497	YD338_YEAST	695	12	404	486	616	131	42	73	32.0611	197	9.94522e-17	Uncharacterized transporter YDR338C OS=Saccharomyces cerevisiae (strain ATCC 204508 / S288c) GN=YDR338C PE=1 SV=1	Q9USK3	YJ2D_SCHPO	539	12	404	355	485	131	41	73	31.2977	192	3.23422e-16	Uncharacterized transporter C4B3.13 OS=Schizosaccharomyces pombe (strain 972 / ATCC 24843) GN=SPCC4B3.13 PE=2 SV=1	Q9UT92
121	nta-miR397	comp22801_c0		comp95664_c0	sly-miR156a,stu-miR156f-5p,nta-miR156a,nta-miR156g,	729	Q38741	SBP1_ANTMA	131	31	405	1	125	127	81	101	63.7795	383	1.60542e-44	Squamosa promoter-binding protein 1 OS=Antirrhinum majus GN=SBP1 PE=2 SV=1	P93015	SPL3_ARATH	131	31	405	3	127	125	72	89	57.6	317	1.11849e-34	Squamosa promoter-binding-like protein 3 OS=Arabidopsis thaliana GN=SPL3 PE=1 SV=2	Q9S7A9	SPL4_ARATH	174	166	405	48	127	80	56	66	70	302	6.52135e-32	Squamosa promoter-binding-like protein 4 OS=Arabidopsis thaliana GN=SPL4 PE=1 SV=1	Q38740
122	nta-miR397	comp324973_c0		comp59213_c0	sly-miR5303,	1793	Q9LR69	PPR8_ARATH	609	6	1751	22	606	585	324	432	55.3846	1780	0	Pentatricopeptide repeat-containing protein At1g03540 OS=Arabidopsis thaliana GN=PCMP-E4 PE=2 SV=1	Q9SIT7	PP151_ARATH	697	105	1751	17	635	623	213	331	34.1894	944	3.90813e-116	Pentatricopeptide repeat-containing protein At2g13600 OS=Arabidopsis thaliana GN=PCMP-E76 PE=2 SV=1	Q9FWA6	PP207_ARATH	903	33	1751	250	847	601	211	332	35.1082	931	3.45136e-112	Pentatricopeptide repeat-containing protein At3g02330 OS=Arabidopsis thaliana GN=PCMP-E90 PE=2 SV=2	Q9S7F4
123	nta-miR397	comp34921_c0		comp64962_c0	sly-miR6024,stu-miR6024-3p,	3228	Q6L3Z7	R1B14_SOLDE	1317	158	2743	422	1250	882	296	458	33.5601	965	3.58565e-109	Putative late blight resistance protein homolog R1B-14 OS=Solanum demissum GN=R1B-14 PE=3 SV=1	Q6L403	R1B17_SOLDE	1312	152	2743	420	1247	879	291	456	33.1058	958	2.85407e-108	Putative late blight resistance protein homolog R1B-17 OS=Solanum demissum GN=R1B-17 PE=3 SV=1	Q6L438	R1A6_SOLDE	1306	152	2743	406	1242	893	291	454	32.5868	931	1.16967e-104	Putative late blight resistance protein homolog R1A-6 OS=Solanum demissum GN=R1A-6 PE=3 SV=2	Q60CZ8
124	nta-miR397	comp364914_c0		comp61956_c0	sly-miR159,	1739	Q9FFN2	GLYT3_ARATH	518	339	1373	169	511	349	151	224	43.2665	789	1.24713e-95	Probable glycosyltransferase At5g03795 OS=Arabidopsis thaliana GN=At5g03795 PE=3 SV=2	Q3E7Q9	GLYT6_ARATH	480	342	1373	131	475	350	153	216	43.7143	742	3.92887e-89	Probable glycosyltransferase At5g25310 OS=Arabidopsis thaliana GN=At5g25310 PE=3 SV=2	Q9SSE8	GLYT1_ARATH	470	276	1373	100	465	373	155	228	41.555	738	1.19269e-88	Probable glycosyltransferase At3g07620 OS=Arabidopsis thaliana GN=At3g07620 PE=3 SV=1	Q9LFP3
125	nta-miR397	comp37439_c0		comp66776_c0	stu-miR6022,	2022	Q8VZG8	Y4885_ARATH	1045	70	2016	30	653	693	212	327	30.5916	555	9.41092e-59	Probable LRR receptor-like serine/threonine-protein kinase At4g08850 OS=Arabidopsis thaliana GN=At4g08850 PE=1 SV=3	C0LGQ5	GSO1_ARATH	1249	265	2022	48	537	603	192	275	31.8408	518	1.40671e-53	LRR receptor-like serine/threonine-protein kinase GSO1 OS=Arabidopsis thaliana GN=GSO1 PE=2 SV=1	Q9C9H7	RLP12_ARATH	847	73	2016	15	713	747	210	327	28.1124	502	2.04064e-52	Receptor-like protein 12 OS=Arabidopsis thaliana GN=RLP12 PE=2 SV=2	Q9FZ59
126	nta-miR397	comp51458_c0		comp64718_c0	stu-miR7997a,stu-miR482c,stu-miR5303f,stu-miR7997c,	1885	Q40392	TMVRN_NICGU	1144	100	426	67	201	135	43	70	31.8519	161	4.89796e-10	TMV resistance protein N OS=Nicotiana glutinosa GN=N PE=1 SV=1	O82500	Y4117_ARATH	1095	100	426	65	197	133	45	70	33.8346	159	8.15463e-10	Putative disease resistance protein At4g11170 OS=Arabidopsis thaliana GN=At4g11170 PE=2 SV=1	O23530	SNC1_ARATH	1301	100	420	65	194	134	44	67	32.8358	136	4.96287e-07	Protein SUPPRESSOR OF npr1-1, CONSTITUTIVE 1 OS=Arabidopsis thaliana GN=SNC1 PE=1 SV=3
127	nta-miR397	comp52503_c0		comp53297_c0	stu-miR172d-3p,nta-miR172a,sly-miR172a,stu-miR172c-3p,nta-miR172j,	2537	Q9SK03	RAP27_ARATH	449	187	1257	50	385	373	208	241	55.7641	773	1.98147e-91	Ethylene-responsive transcription factor RAP2-7 OS=Arabidopsis thaliana GN=RAP2-7 PE=2 SV=2	P47927	AP2_ARATH	432	550	1092	131	314	185	149	166	80.5405	738	1.3318e-86	Floral homeotic protein APETALA 2 OS=Arabidopsis thaliana GN=AP2 PE=1 SV=1	Q9FH95	TOE3_ARATH	352	550	1089	96	275	180	140	163	77.7778	715	2.57186e-84	AP2-like ethylene-responsive transcription factor TOE3 OS=Arabidopsis thaliana GN=TOE3 PE=2 SV=1	Q9LVG2
128	nta-miR397	comp59225_c0		comp60315_c0	sly-miR5303,	1318	Q9FPR3	EDR1_ARATH	933	764	1306	686	860	182	79	113	43.4066	354	2.01721e-34	Serine/threonine-protein kinase EDR1 OS=Arabidopsis thaliana GN=EDR1 PE=1 SV=1	Q05609	CTR1_ARATH	821	749	1306	563	744	189	77	114	40.7407	342	5.85454e-33	Serine/threonine-protein kinase CTR1 OS=Arabidopsis thaliana GN=CTR1 PE=1 SV=1	Q54N73	7TMK1_DICDI	691	407	1315	264	562	319	108	153	33.8558	336	2.11195e-32	Seven transmembrane domain-containing tyrosine-protein kinase 1 OS=Dictyostelium discoideum GN=7tmk1 PE=3 SV=1	Q54IP4
129	nta-miR397	comp59242_c0		comp5474_c0	stu-miR7997a,	584	P10978	POLX_TOBAC	1328	284	409	585	626	42	21	29	50	117	4.4185e-10	Retrovirus-related Pol polyprotein from transposon TNT 1-94 OS=Nicotiana tabacum PE=2 SV=1
130	nta-miR397	comp64754_c0		comp57799_c0	nta-miR172a,stu-miR172c-3p,	2284	Q8GUN5	PHL1_ARATH	413	443	1624	11	404	417	187	253	44.8441	644	4.73706e-74	Protein PHR1-LIKE 1 OS=Arabidopsis thaliana GN=PHL1 PE=1 SV=1	Q9SAK5	APL_ARATH	358	1112	1531	34	175	143	67	103	46.8531	345	1.18914e-33	Myb family transcription factor APL OS=Arabidopsis thaliana GN=APL PE=2 SV=2	Q93WJ9	KAN1_ARATH	403	1118	1324	221	291	71	44	50	61.9718	217	3.47935e-17	Transcription repressor KAN1 OS=Arabidopsis thaliana GN=KAN1 PE=1 SV=1	Q700D9
131	nta-miR397	comp71260_c0		comp65973_c0	stu-miR8039,	5150	O60287	NPA1P_HUMAN	2271	2813	3856	1528	1855	352	92	172	26.1364	289	2.7696e-24	Nucleolar pre-ribosomal-associated protein 1 OS=Homo sapiens GN=URB1 PE=1 SV=4	Q571H0	NPA1P_MOUSE	2274	2813	3856	1525	1854	350	100	169	28.5714	282	1.57182e-23	Nucleolar pre-ribosomal-associated protein 1 OS=Mus musculus GN=Urb1 PE=2 SV=2	O74415	YJL2_SCHPO	1568	3284	3832	1359	1542	186	43	97	23.1183	167	4.35074e-10	Uncharacterized protein C14G10.02 OS=Schizosaccharomyces pombe (strain 972 / ATCC 24843) GN=SPCC14G10.02 PE=4 SV=1
132	nta-miR397	comp76951_c0		comp33399_c0	nta-miR156g,sly-miR156a,	2628	P0C7R4	PP110_ARATH	658	37	1995	1	657	662	417	517	62.9909	2013	0	Pentatricopeptide repeat-containing protein At1g69290 OS=Arabidopsis thaliana GN=At1g69290 PE=2 SV=1	Q9CAA5	PP109_ARATH	619	172	1995	13	618	616	351	453	56.9805	1705	0	Pentatricopeptide repeat-containing protein At1g68980, mitochondrial OS=Arabidopsis thaliana GN=At1g68980 PE=2 SV=1	Q9SA60	PPR6_ARATH	793	1000	1995	459	793	340	128	197	37.6471	581	1.09313e-61	Pentatricopeptide repeat-containing protein At1g03100, mitochondrial OS=Arabidopsis thaliana GN=At1g03100 PE=2 SV=1	Q9SF38
133	nta-miR6020a-5p	comp134025_c0		comp309702_c0	stu-miR156f-5p,	290	C0LGV0	Y5487_ARATH	895	3	227	759	828	76	50	59	65.7895	245	1.41436e-23	Probable LRR receptor-like serine/threonine-protein kinase At5g48740 OS=Arabidopsis thaliana GN=At5g48740 PE=2 SV=1	C0LGI2	Y1677_ARATH	929	9	218	760	824	71	32	45	45.0704	148	1.0574e-10	Probable LRR receptor-like serine/threonine-protein kinase At1g67720 OS=Arabidopsis thaliana GN=At1g67720 PE=2 SV=1	Q9FID8	Y5900_ARATH	873	6	212	679	742	70	33	44	47.1429	144	4.14937e-10	Putative receptor-like protein kinase At5g39000 OS=Arabidopsis thaliana GN=At5g39000 PE=3 SV=1	Q9FID9
134	nta-miR6020a-5p	comp28460_c0		comp63537_c0	stu-miR172d-3p,nta-miR172a,sly-miR172a,stu-miR172c-3p,	1903	Q0WSZ6	PTR23_ARATH	561	56	1861	7	555	606	307	400	50.6601	1371	0	Probable peptide/nitrate transporter At1g72125 OS=Arabidopsis thaliana GN=At1g72125 PE=2 SV=2	Q8VZE2	PTR22_ARATH	557	62	1879	9	557	609	306	396	50.2463	1333	1.82246e-175	Probable peptide/nitrate transporter At1g72120 OS=Arabidopsis thaliana GN=At1g72120 PE=2 SV=2	Q9C7U1	PTR25_ARATH	555	62	1861	14	551	607	291	398	47.9407	1326	1.80531e-174	Probable peptide/nitrate transporter At1g72140 OS=Arabidopsis thaliana GN=At1g72140 PE=2 SV=1	Q9SK96
135	nta-miR6020a-5p	comp300523_c0		comp32680_c0	stu-miR5303h,stu-miR5303j,stu-miR7997a,stu-miR7997c,stu-miR5303g,	1284	P35476	PLAS1_TOBAC	99	587	880	2	99	98	92	95	93.8776	482	1.83532e-57	Plastocyanin A'/A'' OS=Nicotiana tabacum PE=1 SV=1	P16002	PLAS_PEA	168	497	880	41	168	128	104	113	81.25	482	1.44556e-56	Plastocyanin, chloroplastic OS=Pisum sativum GN=PETE PE=4 SV=1	P17340	PLAS_SOLLC	170	497	880	43	170	128	111	116	86.7188	477	7.92432e-56	Plastocyanin, chloroplastic OS=Solanum lycopersicum GN=PETE PE=2 SV=1	P35477
136	nta-miR6020a-5p	comp39140_c0		comp66505_c1	stu-miR5303h,stu-miR5303g,	3574	Q9FUY2	LEUNG_ARATH	931	3023	3247	851	923	75	36	48	48	172	4.4828e-20	Transcriptional corepressor LEUNIG OS=Arabidopsis thaliana GN=LUG PE=1 SV=2
137	nta-miR6020a-5p	comp417700_c0		comp33811_c0	stu-miR6022,	2381	P51991	ROA3_HUMAN	378	371	901	35	201	177	54	90	30.5085	228	1.22141e-18	Heterogeneous nuclear ribonucleoprotein A3 OS=Homo sapiens GN=HNRNPA3 PE=1 SV=2	Q6URK4	ROA3_RAT	379	371	901	35	201	177	54	90	30.5085	228	1.23344e-18	Heterogeneous nuclear ribonucleoprotein A3 OS=Rattus norvegicus GN=Hnrnpa3 PE=1 SV=1	Q8BG05	ROA3_MOUSE	379	371	901	35	201	177	54	90	30.5085	228	1.23344e-18	Heterogeneous nuclear ribonucleoprotein A3 OS=Mus musculus GN=Hnrnpa3 PE=1 SV=1	P51968
138	nta-miR6020a-5p	comp59892_c1		comp34575_c0	stu-miR319b,sly-miR319,	622	A3C4S4	GME1_ORYSJ	378	287	622	1	114	114	100	105	87.7193	545	3.35822e-66	GDP-mannose 3,5-epimerase 1 OS=Oryza sativa subsp. japonica GN=GME-1 PE=1 SV=1	A2Z7B3	GME1_ORYSI	378	287	622	1	114	114	99	104	86.8421	540	2.48462e-65	GDP-mannose 3,5-epimerase 1 OS=Oryza sativa subsp. indica GN=OsI_032456 PE=2 SV=1	Q93VR3	GME_ARATH	377	287	622	1	112	112	97	103	86.6071	533	2.57543e-64	GDP-mannose 3,5-epimerase OS=Arabidopsis thaliana GN=At5g28840 PE=1 SV=1	Q2R1V8
139	nta-miR6020a-5p	comp60593_c0		comp47078_c0	sly-miR5303,	1724	Q8R323	RFC3_MOUSE	356	162	1205	3	347	348	192	265	55.1724	982	1.54958e-126	Replication factor C subunit 3 OS=Mus musculus GN=Rfc3 PE=2 SV=1	Q2TBV1	RFC3_BOVIN	356	162	1205	3	347	348	194	265	55.7471	980	2.77462e-126	Replication factor C subunit 3 OS=Bos taurus GN=RFC3 PE=2 SV=1	P40938	RFC3_HUMAN	356	162	1205	3	347	348	193	265	55.4598	980	3.40576e-126	Replication factor C subunit 3 OS=Homo sapiens GN=RFC3 PE=1 SV=2	Q54BN3
140	nta-miR6020a-5p	comp65078_c0		comp47838_c0	nta-miR172j,	835	Q58FX0	BAP2_ARATH	207	360	752	1	139	141	59	89	41.844	281	2.46747e-28	BON1-associated protein 2 OS=Arabidopsis thaliana GN=BAP2 PE=1 SV=1	Q941L2	BAP1_ARATH	192	354	791	7	163	159	64	96	40.2516	264	5.69724e-26	BON1-associated protein 1 OS=Arabidopsis thaliana GN=BAP1 PE=1 SV=1
141	nta-miR6020a-5p	comp65417_c0		comp61708_c0	stu-miR5303g,sly-miR5303,stu-miR5303j,	1942	Q9S9K4	ASPL2_ARATH	475	167	1465	26	452	434	205	288	47.235	1025	2.50839e-130	Aspartic proteinase-like protein 2 OS=Arabidopsis thaliana GN=At1g65240 PE=1 SV=2	Q766C2	NEP2_NEPGR	438	200	1393	69	438	428	103	180	24.0654	291	1.59515e-26	Aspartic proteinase nepenthesin-2 OS=Nepenthes gracilis GN=nep2 PE=1 SV=1	Q9LS40	ASPG1_ARATH	500	134	1384	116	500	440	111	179	25.2273	248	8.12992e-21	Protein ASPARTIC PROTEASE IN GUARD CELL 1 OS=Arabidopsis thaliana GN=ASPG1 PE=1 SV=1	Q9LX20
142	nta-miR6020a-5p	comp65734_c0		comp19958_c0	stu-miR6024-3p,nta-miR6025a,sly-miR6024,	2745	Q6L3Z4	R1B12_SOLDE	1348	191	2428	542	1278	766	281	422	36.6841	1047	7.79776e-122	Putative late blight resistance protein homolog R1B-12 OS=Solanum demissum GN=R1B-12 PE=3 SV=2	Q6L438	R1A6_SOLDE	1306	191	2452	501	1245	772	275	427	35.6218	1025	4.71866e-119	Putative late blight resistance protein homolog R1A-6 OS=Solanum demissum GN=R1A-6 PE=3 SV=2	Q60CZ8	R1A10_SOLDE	1306	191	2452	501	1245	772	275	427	35.6218	1025	4.71866e-119	Putative late blight resistance protein homolog R1A-10 OS=Solanum demissum GN=R1A-10 PE=3 SV=1	Q8W1E0
143	nta-miR6020a-5p	comp66827_c0		comp62870_c0	stu-miR5303c,	2999	Q8W4I4	POT6_ARATH	782	1373	2653	342	782	441	300	357	68.0272	1499	0	Potassium transporter 6 OS=Arabidopsis thaliana GN=POT6 PE=2 SV=1	Q9M7J9	POT8_ARATH	781	1373	2647	342	779	441	291	357	65.9864	1462	0	Potassium transporter 8 OS=Arabidopsis thaliana GN=POT8 PE=2 SV=2	Q67VS5	HAK10_ORYSJ	843	1373	2653	372	843	472	291	356	61.6525	1473	0	Potassium transporter 10 OS=Oryza sativa subsp. japonica GN=HAK10 PE=2 SV=1	Q6YWQ4
144	nta-miR6020a-5p	comp71203_c0		comp202937_c0	sly-miR167,	382	Q9SQN2	FBT3_ARATH	497	1	327	388	495	109	67	90	61.4679	366	2.01042e-40	Probable folate-biopterin transporter 3 OS=Arabidopsis thaliana GN=At1g79710 PE=2 SV=1	Q5FV41	FBT2_ARATH	499	1	339	384	499	116	60	83	51.7241	311	7.94393e-33	Probable folate-biopterin transporter 2 OS=Arabidopsis thaliana GN=At5g25050 PE=2 SV=1	F4KIL8	FBT5_ARATH	492	1	336	382	491	112	59	79	52.6786	303	7.85356e-32	Probable folate-biopterin transporter 5 OS=Arabidopsis thaliana GN=At5g25040 PE=2 SV=2	Q9LEV7
145	nta-miR6025a	comp164463_c0		comp214512_c0	stu-miR5303f,	309	O64477	Y2913_ARATH	828	16	270	256	340	85	41	59	48.2353	254	1.01467e-24	G-type lectin S-receptor-like serine/threonine-protein kinase At2g19130 OS=Arabidopsis thaliana GN=At2g19130 PE=2 SV=1	Q9ZT07	RKS1_ARATH	833	4	279	246	339	96	39	54	40.625	196	7.09839e-17	G-type lectin S-receptor-like serine/threonine-protein kinase RKS1 OS=Arabidopsis thaliana GN=RKS1 PE=3 SV=3	P17840	SLSG3_BRAOL	435	10	267	263	348	86	29	53	33.7209	192	7.82563e-17	S-locus-specific glycoprotein S13 OS=Brassica oleracea GN=SLSG PE=2 SV=2	P22552
146	nta-miR6025a	comp18781_c0		comp63467_c0	sly-miR5303,stu-miR5303g,stu-miR5303h,stu-miR5303j,	1275	Q9FWC1	TRE_ORYSJ	563	310	888	365	563	199	121	147	60.804	679	4.58086e-96	Probable trehalase OS=Oryza sativa subsp. japonica GN=Os10g0521000 PE=2 SV=1	Q9SU50	TRE1_ARATH	626	322	888	440	626	189	101	140	53.4392	525	1.19601e-75	Trehalase OS=Arabidopsis thaliana GN=TRE1 PE=2 SV=1	P19813	TREA_RABIT	578	328	861	386	550	179	73	101	40.7821	349	2.28524e-41	Trehalase OS=Oryctolagus cuniculus GN=TREH PE=1 SV=1	O43280
147	nta-miR6025a	comp19958_c0		comp62359_c0	sly-miR397,	3816	Q0WQ57	AUXI2_ARATH	891	2603	3292	661	891	236	170	192	72.0339	721	2.60557e-78	Auxilin-related protein 2 OS=Arabidopsis thaliana GN=At4g12770 PE=1 SV=1	Q9SU08	AUXI1_ARATH	904	2603	3292	674	904	236	170	188	72.0339	718	7.62605e-78	Auxilin-related protein 1 OS=Arabidopsis thaliana GN=At4g12780 PE=1 SV=2	O13773	UCP7_SCHPO	697	2942	3274	575	691	118	49	72	41.5254	246	9.33346e-20	UBA domain-containing protein 7 OS=Schizosaccharomyces pombe (strain 972 / ATCC 24843) GN=ucp7 PE=2 SV=1	Q99KY4
148	nta-miR6025a	comp34157_c0		comp60593_c0	nta-miR6020a-5p,	509	Q40392	TMVRN_NICGU	1144	201	368	9	64	56	38	44	67.8571	206	3.56728e-30	TMV resistance protein N OS=Nicotiana glutinosa GN=N PE=1 SV=1	O82500	Y4117_ARATH	1095	368	508	63	109	47	26	39	55.3191	146	9.81325e-10	Putative disease resistance protein At4g11170 OS=Arabidopsis thaliana GN=At4g11170 PE=2 SV=1	O23530	SNC1_ARATH	1301	323	508	49	109	62	27	42	43.5484	130	8.51856e-08	Protein SUPPRESSOR OF npr1-1, CONSTITUTIVE 1 OS=Arabidopsis thaliana GN=SNC1 PE=1 SV=3	Q9FHE8
149	nta-miR6025a	comp52785_c0		comp28291_c0	sly-miR5303,	1702	Q9SHJ8	HIBC8_ARATH	387	103	1248	1	383	383	270	320	70.4961	1400	0	3-hydroxyisobutyryl-CoA hydrolase-like protein 5 OS=Arabidopsis thaliana GN=At1g06550 PE=2 SV=2	Q9LKJ1	HIBC1_ARATH	378	103	1194	1	364	366	155	224	42.3497	728	1.86741e-88	3-hydroxyisobutyryl-CoA hydrolase 1 OS=Arabidopsis thaliana GN=CHY1 PE=1 SV=1	Q1PEY5	HIBC2_ARATH	378	139	1203	7	368	362	149	220	41.1602	697	7.02245e-84	Probable 3-hydroxyisobutyryl-CoA hydrolase 2 OS=Arabidopsis thaliana GN=At2g30650 PE=2 SV=1	Q5XF59
150	nta-miR6025a	comp55573_c0		comp57354_c0	stu-miR172c-3p,	1491	Q5NTH0	UGAT_BELPE	438	95	1420	5	435	450	195	279	43.3333	918	7.26399e-117	Cyanidin-3-O-glucoside 2-O-glucuronosyltransferase OS=Bellis perennis GN=UGAT PE=1 SV=1	Q8GVE3	FLRT_CITMA	452	89	1423	3	451	450	182	274	40.4444	853	6.51302e-107	Flavanone 7-O-glucoside 2''-O-beta-L-rhamnosyltransferase OS=Citrus maxima GN=C12RT1 PE=1 SV=2	D4Q9Z5	SGT3_SOYBN	472	149	1405	15	448	443	150	226	33.86	512	1.01485e-56	Soyasaponin III rhamnosyltransferase OS=Glycine max GN=GmSGT3 PE=1 SV=1	Q66PF2
151	nta-miR6025a	comp59895_c1		comp57045_c0	stu-miR5303g,sly-miR5303,	2022	Q9M7Q4	AI5L5_ARATH	416	494	1660	21	416	426	229	273	53.7559	757	4.21336e-91	ABSCISIC ACID-INSENSITIVE 5-like protein 5 OS=Arabidopsis thaliana GN=ABF2 PE=1 SV=1	Q9M7Q5	AI5L4_ARATH	392	494	1660	23	392	413	195	243	47.2155	595	6.29176e-68	ABSCISIC ACID-INSENSITIVE 5-like protein 4 OS=Arabidopsis thaliana GN=ABF1 PE=1 SV=1	Q9M7Q2	AI5L7_ARATH	431	494	1660	34	431	428	196	236	45.7944	561	1.09956e-62	ABSCISIC ACID-INSENSITIVE 5-like protein 7 OS=Arabidopsis thaliana GN=ABF4 PE=1 SV=1	Q9M7Q3
152	nta-miR6025a	comp66250_c0		comp86432_c0	stu-miR156f-5p,sly-miR156a,nta-miR156a,nta-miR156g,	471	A2YGR5	SPL12_ORYSI	475	1	471	221	388	174	73	97	41.954	290	1.16075e-29	Squamosa promoter-binding-like protein 12 OS=Oryza sativa subsp. indica GN=SPL12 PE=2 SV=1	Q5Z818	SPL12_ORYSJ	475	1	471	221	388	174	73	97	41.954	290	1.25653e-29	Squamosa promoter-binding-like protein 12 OS=Oryza sativa subsp. japonica GN=SPL12 PE=2 SV=1	Q6H509	SPL4_ORYSJ	251	1	417	109	246	153	63	84	41.1765	247	2.05211e-24	Squamosa promoter-binding-like protein 4 OS=Oryza sativa subsp. japonica GN=SPL4 PE=2 SV=1	A3A2Z8
153	nta-miR6025a	comp66859_c0		comp52278_c0	sly-miR156a,stu-miR156f-5p,nta-miR156a,nta-miR156g,	542	A3C057	SPL17_ORYSJ	393	1	540	77	269	195	97	120	49.7436	374	2.52057e-41	Squamosa promoter-binding-like protein 17 OS=Oryza sativa subsp. japonica GN=SPL17 PE=2 SV=2	Q700W2	SPL9_ARATH	375	1	540	77	254	189	88	112	46.5608	360	2.50803e-39	Squamosa promoter-binding-like protein 9 OS=Arabidopsis thaliana GN=SPL9 PE=2 SV=2	Q9M2Q6	SPL15_ARATH	354	1	246	62	144	83	64	73	77.1084	351	3.55406e-38	Squamosa promoter-binding-like protein 15 OS=Arabidopsis thaliana GN=SPL15 PE=2 SV=1	Q7EXZ2
154	nta-miR6025a	comp69871_c0		comp26573_c0	stu-miR8039,	1444	Q1W377	PMM_SOLLC	252	335	1090	1	252	252	241	244	95.6349	1225	4.1241e-166	Phosphomannomutase OS=Solanum lycopersicum PE=2 SV=1	Q1W375	PMM_TOBAC	252	335	1090	1	252	252	238	243	94.4444	1207	2.03052e-163	Phosphomannomutase OS=Nicotiana tabacum PE=2 SV=1	Q1W376	PMM_SOYBN	247	335	1069	1	245	245	223	231	91.0204	1139	3.85741e-153	Phosphomannomutase OS=Glycine max PE=2 SV=1	Q1W374
155	nta-miR6025d	comp150744_c0		comp59787_c0	nta-miR172j,stu-miR172c-3p,sly-miR172a,	2757	O81905	SD18_ARATH	850	118	2523	40	850	824	387	528	46.966	1888	0	Receptor-like serine/threonine-protein kinase SD1-8 OS=Arabidopsis thaliana GN=SD18 PE=1 SV=1	O81833	SD11_ARATH	815	94	2523	26	815	827	397	533	48.0048	1856	0	G-type lectin S-receptor-like serine/threonine-protein kinase SD1-1 OS=Arabidopsis thaliana GN=SD11 PE=1 SV=1	Q09092	SRK6_BRAOE	857	19	2523	7	857	860	380	534	44.186	1814	0	Putative serine/threonine-protein kinase receptor OS=Brassica oleracea var. acephala GN=SRK6 PE=2 SV=2	Q9S972
156	nta-miR6025d	comp164463_c0		comp62036_c0	stu-miR5303j,stu-miR5303h,sly-miR5303,stu-miR5303g,stu-miR5303c,	2124	Q8YXQ7	CARA_NOSS1	388	262	1371	9	380	374	190	262	50.8021	1017	1.48618e-129	Carbamoyl-phosphate synthase small chain OS=Nostoc sp. (strain PCC 7120 / UTEX 2576) GN=carA PE=3 SV=1	P74587	CARA_SYNY3	384	262	1377	9	381	375	192	257	51.2	1008	2.48731e-128	Carbamoyl-phosphate synthase small chain OS=Synechocystis sp. (strain PCC 6803 / Kazusa) GN=carA PE=3 SV=2	C5BQ30	CARA_TERTT	386	262	1365	13	380	372	196	254	52.6882	990	1.14834e-125	Carbamoyl-phosphate synthase small chain OS=Teredinibacter turnerae (strain ATCC 39867 / T7901) GN=carA PE=3 SV=1	Q3A450
157	nta-miR6025d	comp34157_c0		comp59998_c0	nta-miR156a,	3246	Q9LFA2	KIPK_ARATH	934	1462	2994	378	934	558	352	402	63.0824	1750	0	Serine/threonine-protein kinase KIPK OS=Arabidopsis thaliana GN=KIPK PE=1 SV=1	Q0DCT8	G11A_ORYSJ	589	1711	2889	149	544	401	253	303	63.0923	1373	3.0173e-175	Protein kinase G11A OS=Oryza sativa subsp. japonica GN=Os06g0291600 PE=2 SV=1	A2YBX5	G11A_ORYSI	589	1711	2889	149	544	401	253	303	63.0923	1372	4.20057e-175	Protein kinase G11A OS=Oryza sativa subsp. indica GN=OsI_021818 PE=2 SV=1	P15792
158	nta-miR6025d	comp52006_c0		comp300523_c0	nta-miR6020a-5p,	256	Q40392	TMVRN_NICGU	1144	142	255	10	47	38	28	30	73.6842	146	1.62593e-10	TMV resistance protein N OS=Nicotiana glutinosa GN=N PE=1 SV=1	O82500	Y4117_ARATH	1095	127	252	4	45	42	24	25	57.1429	120	3.871e-07	Putative disease resistance protein At4g11170 OS=Arabidopsis thaliana GN=At4g11170 PE=2 SV=1
159	nta-miR6025d	comp531604_c0		comp54200_c0	nta-miR156a,	1051	Q9LFH9	LRK81_ARATH	715	686	1051	8	128	122	76	92	62.2951	254	2.27868e-22	L-type lectin-domain containing receptor kinase VIII.1 OS=Arabidopsis thaliana GN=LECRK81 PE=1 SV=1	Q9LYX1	LRK82_ARATH	711	692	1051	18	141	124	73	92	58.871	242	5.93356e-21	L-type lectin-domain containing receptor kinase VIII.2 OS=Arabidopsis thaliana GN=LECRK82 PE=2 SV=1	Q9FHG4	LRKS7_ARATH	681	680	1042	12	136	126	56	79	44.4444	172	5.12571e-12	Probable L-type lectin-domain containing receptor kinase S.7 OS=Arabidopsis thaliana GN=LECRKS7 PE=2 SV=1
160	nta-miR6025d	comp55783_c0		comp66750_c0	stu-miR6024-3p,sly-miR6024,	3140	Q6L438	R1A6_SOLDE	1306	466	2964	420	1248	864	288	456	33.3333	912	2.36169e-102	Putative late blight resistance protein homolog R1A-6 OS=Solanum demissum GN=R1A-6 PE=3 SV=2	Q60CZ8	R1A10_SOLDE	1306	466	2964	420	1248	864	288	456	33.3333	912	2.36169e-102	Putative late blight resistance protein homolog R1A-10 OS=Solanum demissum GN=R1A-10 PE=3 SV=1	Q6L3Z4	R1B12_SOLDE	1348	466	2955	461	1286	865	282	465	32.6012	890	3.44855e-99	Putative late blight resistance protein homolog R1B-12 OS=Solanum demissum GN=R1B-12 PE=3 SV=2	Q6L3X3
161	nta-miR6025d	comp66250_c0		comp66560_c0	stu-miR6024-3p,	3373	Q9LZB8	AB29B_ARATH	634	214	1122	52	356	305	166	224	54.4262	826	8.20431e-118	ABC transporter B family member 29, chloroplastic OS=Arabidopsis thaliana GN=ABCB29 PE=1 SV=1	Q9JI39	ABCBA_MOUSE	715	2500	2895	544	676	133	73	98	54.8872	349	2.24506e-32	ATP-binding cassette sub-family B member 10, mitochondrial OS=Mus musculus GN=Abcb10 PE=2 SV=1	Q60AA3	MSBA_METCA	601	2497	2946	432	580	152	78	105	51.3158	344	3.89052e-32	Lipid A export ATP-binding/permease protein MsbA OS=Methylococcus capsulatus (strain ATCC 33009 / NCIMB 11132 / Bath) GN=msbA PE=3 SV=1	Q0WML0
162	nta-miR6025d	comp66859_c0		comp56257_c0	sly-miR160a,	1410	Q84WU6	ARFQ_ARATH	585	12	854	271	550	288	134	171	46.5278	561	3.97644e-63	Auxin response factor 17 OS=Arabidopsis thaliana GN=ARF17 PE=2 SV=1	Q653H7	ARFR_ORYSJ	700	9	638	288	500	215	88	118	40.9302	363	8.62068e-36	Auxin response factor 18 OS=Oryza sativa subsp. japonica GN=ARF18 PE=2 SV=1	Q93YR9	ARFP_ARATH	670	12	536	276	451	180	83	105	46.1111	352	1.87748e-34	Auxin response factor 16 OS=Arabidopsis thaliana GN=ARF16 PE=2 SV=1	Q9AV47
163	nta-miR6025d	comp67027_c0		comp66590_c0	stu-miR6024-3p,	2423	Q76L40	POL1_BBWVS	1842	2	2422	566	1372	807	506	622	62.7014	2742	0	RNA1 polyprotein OS=Broad bean wilt virus 1 (strain Spinach/United States/ATCC PV-132/1963) GN=RNA1 PE=3 SV=1	P35930	POL1_RCMV	1864	2	2422	562	1381	837	274	423	32.736	1051	5.40853e-122	RNA1 polyprotein OS=Red clover mottle virus PE=3 SV=1	Q9YJU5	POL1_BPMV	1850	2	2422	554	1369	839	271	413	32.3004	938	9.62976e-107	RNA1 polyprotein OS=Bean-pod mottle virus (strain Kentucky G7) PE=3 SV=1	P36312
164	sly-miR156a	comp182673_c0		comp66768_c0	stu-miR5303j,stu-miR5303h,stu-miR5303c,sly-miR5303,stu-miR5303f,	2131	O80939	LRK41_ARATH	675	99	1889	20	619	603	378	468	62.6866	1765	0	L-type lectin-domain containing receptor kinase IV.1 OS=Arabidopsis thaliana GN=LECRK41 PE=1 SV=1	Q9M345	LRK42_ARATH	677	93	1889	18	620	605	363	465	60	1740	0	L-type lectin-domain containing receptor kinase IV.2 OS=Arabidopsis thaliana GN=LECRK42 PE=2 SV=1	O81292	LRK43_ARATH	674	99	1889	22	627	608	351	442	57.7303	1656	0	L-type lectin-domain containing receptor kinase IV.3 OS=Arabidopsis thaliana GN=LECRK43 PE=2 SV=1	O81291
165	sly-miR156a	comp21588_c0		comp64734_c0	nta-miR156g,	2236	Q9M325	IPCS1_ARATH	305	586	1473	1	283	297	203	233	68.3502	1072	1.17356e-138	Phosphatidylinositol:ceramide inositolphosphotransferase 1 OS=Arabidopsis thaliana GN=IPCS1 PE=2 SV=1	Q9SH93	IPCS2_ARATH	305	586	1320	1	245	245	194	219	79.1837	1070	2.41255e-138	Phosphatidylinositol:ceramide inositolphosphotransferase 2 OS=Arabidopsis thaliana GN=IPCS2 PE=2 SV=1	Q5N7A7	IPCS_ORYSJ	326	586	1320	1	246	246	179	213	72.7642	1009	8.18449e-129	Phosphatidylinositol:ceramide inositolphosphotransferase OS=Oryza sativa subsp. japonica GN=ERH1 PE=2 SV=1	B8ACH9
166	sly-miR156a	comp25897_c0		comp66536_c0	stu-miR5303h,stu-miR5303j,stu-miR5303g,sly-miR5303,	3070	Q9SY75	PPR30_ARATH	467	839	2191	14	466	460	213	288	46.3043	927	4.97352e-112	Putative pentatricopeptide repeat-containing protein At1g10330 OS=Arabidopsis thaliana GN=PCMP-E71 PE=3 SV=1	P0C8Q7	PP369_ARATH	534	962	2191	76	485	420	138	228	32.8571	557	5.68684e-60	Pentatricopeptide repeat-containing protein At5g08305 OS=Arabidopsis thaliana GN=PCMP-E105 PE=2 SV=1	Q9FJY7	PP449_ARATH	620	950	2191	79	490	431	140	231	32.4826	556	4.28631e-59	Pentatricopeptide repeat-containing protein At5g66520 OS=Arabidopsis thaliana GN=PCMP-H61 PE=2 SV=1	Q9FG16
167	sly-miR156a	comp27753_c0		comp52300_c0	stu-miR7997a,	2501	Q9LW86	SUT34_ARATH	653	295	2169	24	648	625	475	548	76	2381	0	Probable sulfate transporter 3.4 OS=Arabidopsis thaliana GN=SULTR3;4 PE=2 SV=1	Q9SXS2	SUT33_ARATH	631	295	2157	1	622	622	391	500	62.8617	1957	0	Probable sulfate transporter 3.3 OS=Arabidopsis thaliana GN=SULTR3;3 PE=2 SV=2	Q9SV13	SUT31_ARATH	658	364	2178	40	648	609	348	471	57.1429	1780	0	Sulfate transporter 3.1 OS=Arabidopsis thaliana GN=SULTR3;1 PE=2 SV=1	P53392
168	sly-miR156a	comp32995_c0		comp57229_c0	stu-miR172c-3p,	1196	Q40746	NIP11_ORYSJ	284	325	1023	43	276	234	186	214	79.4872	876	3.51108e-114	Aquaporin NIP1-1 OS=Oryza sativa subsp. japonica GN=NIP1-1 PE=2 SV=1	Q8LFP7	NIP12_ARATH	294	322	1050	46	293	252	189	217	75	874	1.01562e-113	Aquaporin NIP1-2 OS=Arabidopsis thaliana GN=NIP1-2 PE=1 SV=2	P08995	NO26_SOYBN	271	316	1038	30	271	242	161	203	66.5289	827	5.69704e-107	Nodulin-26 OS=Glycine max PE=1 SV=2	Q9ATN4
169	sly-miR156a	comp33399_c0		comp324973_c0	nta-miR397,sly-miR397,	242	Q9FJD5	LAC17_ARATH	577	3	242	223	302	80	70	74	87.5	368	2.611e-41	Laccase-17 OS=Arabidopsis thaliana GN=LAC17 PE=2 SV=1	O81081	LAC2_ARATH	573	3	242	228	307	80	60	68	75	320	1.30699e-34	Laccase-2 OS=Arabidopsis thaliana GN=LAC2 PE=2 SV=1	Q0DHL2	LAC12_ORYSJ	574	3	242	228	307	80	59	67	73.75	312	1.72758e-33	Laccase-12/13 OS=Oryza sativa subsp. japonica GN=LAC12 PE=2 SV=1	Q10ND7
170	sly-miR156a	comp35291_c0		comp66902_c0	stu-miR6024-3p,sly-miR6024,	4462	O82500	Y4117_ARATH	1095	2	1945	16	629	673	206	329	30.6092	624	1.85054e-74	Putative disease resistance protein At4g11170 OS=Arabidopsis thaliana GN=At4g11170 PE=2 SV=1	Q40392	TMVRN_NICGU	1144	2	1561	17	533	534	190	301	35.5805	700	3.90281e-74	TMV resistance protein N OS=Nicotiana glutinosa GN=N PE=1 SV=1	O23530	SNC1_ARATH	1301	2	1945	17	611	657	185	309	28.1583	486	7.18452e-71	Protein SUPPRESSOR OF npr1-1, CONSTITUTIVE 1 OS=Arabidopsis thaliana GN=SNC1 PE=1 SV=3	Q9SZ67
171	sly-miR156a	comp44533_c0		comp65953_c0	stu-miR172c-3p,	2513	Q55EI6	ATX10_DICDI	609	1548	1862	498	601	105	44	65	41.9048	227	6.01253e-18	Ataxin-10 homolog OS=Dictyostelium discoideum GN=atxn10 PE=3 SV=1	Q2TBW0	ATX10_BOVIN	475	1548	1820	368	458	91	35	58	38.4615	204	2.71424e-15	Ataxin-10 OS=Bos taurus GN=ATXN10 PE=2 SV=1	Q5FVB0	ATX10_XENTR	485	1551	1820	379	468	90	34	57	37.7778	203	4.3444e-15	Ataxin-10 OS=Xenopus tropicalis GN=atxn10 PE=2 SV=1	Q4R4Y2
172	sly-miR156a	comp44894_c0		comp47808_c0	stu-miR5303h,stu-miR5303j,stu-miR7997a,stu-miR5303c,stu-miR7997c,stu-miR5303g,sly-miR5303,	2231	P81898	PNAA_PRUDU	571	207	1841	2	541	556	217	324	39.0288	914	1.61881e-111	Peptide-N4-(N-acetyl-beta-glucosaminyl)asparagine amidase A OS=Prunus dulcis PE=1 SV=2
173	sly-miR156a	comp49188_c0		comp59176_c1	nta-miR172a,sly-miR172a,stu-miR172c-3p,stu-miR172d-3p,nta-miR172j,	4674	P47927	AP2_ARATH	432	1163	1642	142	303	163	133	142	81.5951	619	3.42209e-68	Floral homeotic protein APETALA 2 OS=Arabidopsis thaliana GN=AP2 PE=1 SV=1	Q9FH95	TOE3_ARATH	352	1148	1600	99	252	154	119	132	77.2727	564	9.22023e-62	AP2-like ethylene-responsive transcription factor TOE3 OS=Arabidopsis thaliana GN=TOE3 PE=2 SV=1	Q9SK03	RAP27_ARATH	449	1148	1642	156	307	168	111	127	66.0714	467	6.06179e-48	Ethylene-responsive transcription factor RAP2-7 OS=Arabidopsis thaliana GN=RAP2-7 PE=2 SV=2	Q1PFE1
174	sly-miR156a	comp50302_c0		comp59242_c0	sly-miR397,nta-miR397,	1565	Q9LHE3	ASPG2_ARATH	470	218	1309	87	464	385	123	189	31.9481	403	1.78604e-41	Protein ASPARTIC PROTEASE IN GUARD CELL 2 OS=Arabidopsis thaliana GN=ASPG2 PE=2 SV=1	Q9LS40	ASPG1_ARATH	500	314	1315	162	496	348	108	164	31.0345	354	6.00991e-35	Protein ASPARTIC PROTEASE IN GUARD CELL 1 OS=Arabidopsis thaliana GN=ASPG1 PE=1 SV=1	Q766C2	NEP2_NEPGR	438	218	1291	53	423	379	107	163	28.2322	329	4.705e-32	Aspartic proteinase nepenthesin-2 OS=Nepenthes gracilis GN=nep2 PE=1 SV=1	Q766C3
175	sly-miR156a	comp52278_c0		comp61204_c0	sly-miR5301,	2296	Q10137	SEC14_SCHPO	286	482	1273	25	283	264	111	170	42.0455	557	2.30906e-63	Sec14 cytosolic factor OS=Schizosaccharomyces pombe (strain 972 / ATCC 24843) GN=sec14 PE=2 SV=1	P24859	SEC14_KLULA	301	482	1273	28	289	265	109	159	41.1321	526	8.32419e-59	SEC14 cytosolic factor OS=Kluyveromyces lactis (strain ATCC 8585 / CBS 2359 / DSM 70799 / NBRC 1267 / NRRL Y-1140 / WM37) GN=SEC14 PE=3 SV=2	P53989	SEC14_CANGA	302	572	1261	56	285	231	100	144	43.29	522	3.05483e-58	SEC14 cytosolic factor OS=Candida glabrata (strain ATCC 2001 / CBS 138 / JCM 3761 / NBRC 0622 / NRRL Y-65) GN=SEC14 PE=3 SV=1	P45816
176	sly-miR156a	comp52760_c0		comp64317_c0	sly-miR397,	6354	Q9SFU6	CALS9_ARATH	1890	278	6013	1	1890	1928	1444	1661	74.8963	7397	0	Callose synthase 9 OS=Arabidopsis thaliana GN=CALS9 PE=2 SV=2	Q9SJM0	CALSA_ARATH	1904	356	6007	32	1902	1894	1171	1470	61.8268	6210	0	Callose synthase 10 OS=Arabidopsis thaliana GN=CALS10 PE=2 SV=5	Q9SL03	CALS2_ARATH	1950	368	6004	32	1943	1969	905	1212	45.9624	4085	0	Callose synthase 2 OS=Arabidopsis thaliana GN=CALS2 PE=2 SV=3	Q9AUE0
177	sly-miR156a	comp54887_c0		comp53158_c0	stu-miR6024-3p,	348	Q7XBQ9	RGA2_SOLBU	970	3	290	179	272	97	42	61	43.299	200	2.79772e-17	Disease resistance protein RGA2 OS=Solanum bulbocastanum GN=RGA2 PE=1 SV=1	Q7XA40	RGA3_SOLBU	992	3	320	179	277	106	43	63	40.566	200	2.91548e-17	Putative disease resistance protein RGA3 OS=Solanum bulbocastanum GN=RGA3 PE=2 SV=2	Q7XA39	RGA4_SOLBU	988	3	347	181	290	115	45	66	39.1304	199	4.4679e-17	Putative disease resistance protein RGA4 OS=Solanum bulbocastanum GN=RGA4 PE=2 SV=1	Q7XA42
178	sly-miR156a	comp57594_c0		comp69871_c0	nta-miR6025a,	1723	A4QP78	CB029_DANRE	445	215	1447	24	433	435	202	264	46.4368	837	9.45088e-104	UPF0760 protein C2orf29 homolog OS=Danio rerio GN=zgc:163002 PE=2 SV=1	Q9UKZ1	CB029_HUMAN	510	155	1447	63	498	461	209	271	45.3362	842	1.49448e-103	UPF0760 protein C2orf29 OS=Homo sapiens GN=C2orf29 PE=1 SV=1	Q9CWN7	CB029_MOUSE	505	155	1447	58	493	461	209	270	45.3362	841	1.6382e-103	UPF0760 protein C2orf29 homolog OS=Mus musculus GN=D1Bwg0212e PE=2 SV=1	B0BNA9
179	sly-miR156a	comp58287_c0		comp59393_c0	stu-miR6024-3p,sly-miR6024,	833	Q9LRR4	R13L1_ARATH	1054	101	832	125	372	249	101	153	40.5622	382	2.60157e-39	Putative disease resistance RPP13-like protein 1 OS=Arabidopsis thaliana GN=RPPL1 PE=2 SV=1	Q7XA40	RGA3_SOLBU	992	92	832	101	348	250	89	154	35.6	351	2.429e-35	Putative disease resistance protein RGA3 OS=Solanum bulbocastanum GN=RGA3 PE=2 SV=2	Q7XBQ9	RGA2_SOLBU	970	92	832	101	349	251	91	150	36.255	345	1.68257e-34	Disease resistance protein RGA2 OS=Solanum bulbocastanum GN=RGA2 PE=1 SV=1	Q9LRR5
180	sly-miR156a	comp58771_c0		comp64154_c1	sly-miR156a,nta-miR156g,	2657	Q54NX0	RRMJ3_DICDI	833	35	1030	1	327	335	167	231	49.8507	836	4.76531e-96	rRNA methyltransferase 3 homolog OS=Dictyostelium discoideum GN=fsjC PE=3 SV=1	Q4WVH3	SPB1_ASPFU	795	41	997	5	327	326	157	221	48.1595	831	1.10236e-95	AdoMet-dependent rRNA methyltransferase spb1 OS=Neosartorya fumigata (strain ATCC MYA-4609 / Af293 / CBS 101355 / FGSC A1100) GN=spb1 PE=3 SV=1	Q5BH88	SPB1_EMENI	806	50	997	8	327	323	158	219	48.9164	831	1.36768e-95	AdoMet-dependent rRNA methyltransferase spb1 OS=Emericella nidulans (strain FGSC A4 / ATCC 38163 / CBS 112.46 / NRRL 194 / M139) GN=spb1 PE=3 SV=1	O42832
181	sly-miR156a	comp60056_c0		comp49291_c0	stu-miR172c-3p,	1744	Q9SND9	Y3028_ARATH	443	255	1523	24	440	429	170	249	39.627	799	4.64929e-98	Uncharacterized acetyltransferase At3g50280 OS=Arabidopsis thaliana GN=At3g50280 PE=1 SV=1	Q9FF86	DCR_ARATH	484	183	1505	2	443	459	145	229	31.5904	535	3.06454e-59	BAHD acyltransferase DCR OS=Arabidopsis thaliana GN=DCR PE=2 SV=1	Q9FI78	HST_ARATH	433	360	1505	43	428	397	115	176	28.9673	362	3.88849e-36	Shikimate O-hydroxycinnamoyltransferase OS=Arabidopsis thaliana GN=HST PE=2 SV=1	Q8GSM7
182	sly-miR156a	comp60176_c0		comp52785_c0	nta-miR6025a,	2039	Q9FXA9	PPR83_ARATH	611	3	1127	235	611	377	211	281	55.9682	1169	1.44009e-149	Putative pentatricopeptide repeat-containing protein At1g56570 OS=Arabidopsis thaliana GN=PCMP-E64 PE=3 SV=1	Q9LW63	PP251_ARATH	715	3	1121	264	637	374	141	241	37.7005	797	1.52709e-93	Putative pentatricopeptide repeat-containing protein At3g23330 OS=Arabidopsis thaliana GN=PCMP-H32 PE=3 SV=1	A8MQA3	PP330_ARATH	595	3	1121	143	517	375	143	227	38.1333	763	8.43648e-90	Pentatricopeptide repeat-containing protein At4g21065 OS=Arabidopsis thaliana GN=PCMP-H28 PE=2 SV=2	Q9SY02
183	sly-miR156a	comp62446_c0		comp45989_c0	sly-miR171a,sly-miR171b,sly-miR171d,	1413	O23210	SCL15_ARATH	486	27	1121	119	485	375	209	274	55.7333	1010	2.43177e-130	Scarecrow-like protein 15 OS=Arabidopsis thaliana GN=SCL15 PE=2 SV=3	O81316	SCL6_ARATH	558	39	1124	206	555	367	142	203	38.6921	556	1.74689e-62	Scarecrow-like protein 6 OS=Arabidopsis thaliana GN=SCL6 PE=1 SV=1	Q7XJM8	SCL27_ARATH	640	90	1124	292	640	361	130	189	36.0111	496	1.35259e-53	Scarecrow-like protein 27 OS=Arabidopsis thaliana GN=SCL27 PE=2 SV=1	Q9M000
184	sly-miR156a	comp64154_c1		comp55304_c0	nta-miR156a,	3535	P43298	TMK1_ARATH	942	396	3143	24	942	919	682	785	74.2111	3319	0	Probable receptor protein kinase TMK1 OS=Arabidopsis thaliana GN=TMK1 PE=2 SV=1	Q9LQQ8	RLCK7_ARATH	423	2013	2918	80	382	308	129	194	41.8831	638	1.4298e-71	Probable serine/threonine-protein kinase RLCKVII OS=Arabidopsis thaliana GN=At1g07870 PE=2 SV=1	Q9SX31	PERK9_ARATH	708	1803	2921	292	652	380	152	212	40	657	2.00384e-71	Proline-rich receptor-like protein kinase PERK9 OS=Arabidopsis thaliana GN=PERK9 PE=2 SV=1	Q9CAL8
185	sly-miR156a	comp65308_c0		comp65308_c0	sly-miR156a,nta-miR156g,	1985	P94479	YNBB_BACSU	421	183	1016	27	302	278	129	194	46.4029	703	5.31751e-95	Uncharacterized protein YnbB OS=Bacillus subtilis (strain 168) GN=ynbB PE=4 SV=2	P45624	YGLN_LACDE	306	456	998	2	181	186	85	113	45.6989	392	5.60475e-56	Uncharacterized 33.9 kDa protein in glnA 5'region OS=Lactobacillus delbrueckii subsp. bulgaricus PE=4 SV=1	P45625	YGLN_BACCE	80	1238	1450	1	71	71	27	42	38.0282	150	2.68332e-10	Uncharacterized protein in glnR 5'region (Fragment) OS=Bacillus cereus PE=4 SV=1
186	sly-miR156a	comp66407_c0		comp53888_c0	stu-miR5303j,stu-miR5303h,sly-miR5303,stu-miR5303g,	1280	P23923	HBP1B_WHEAT	332	252	827	121	305	192	46	94	23.9583	183	1.33436e-13	Transcription factor HBP-1b(c38) OS=Triticum aestivum PE=2 SV=1	P43273	TGA2_ARATH	330	252	629	121	243	126	36	72	28.5714	179	3.8735e-13	Transcription factor TGA2 OS=Arabidopsis thaliana GN=TGA2 PE=1 SV=1	Q39140	TGA6_ARATH	330	252	827	121	303	192	48	98	25	179	4.21063e-13	Transcription factor TGA6 OS=Arabidopsis thaliana GN=TGA6 PE=1 SV=2	Q93ZE2
187	sly-miR156a	comp86432_c0		comp51884_c0	nta-miR156a,	1755	Q6J541	C79D3_LOTJA	535	196	1665	38	530	504	256	364	50.7937	1364	0	Isoleucine N-monooxygenase 1 OS=Lotus japonicus GN=CYP79D3 PE=1 SV=1	Q6J540	C79D4_LOTJA	536	196	1665	38	530	504	258	361	51.1905	1362	0	Isoleucine N-monooxygenase 2 OS=Lotus japonicus GN=CYP79D4 PE=1 SV=1	Q9FLC8	C79A2_ARATH	529	217	1668	39	528	499	244	343	48.8978	1290	3.53793e-170	Phenylalanine N-monooxygenase OS=Arabidopsis thaliana GN=CYP79A2 PE=1 SV=1	O81346
188	sly-miR156a	comp90295_c0		comp52503_c0	nta-miR397,	2186	Q9SPL4	AMP22_MACIN	666	471	1613	249	630	386	184	261	47.6684	920	2.31143e-111	Vicilin-like antimicrobial peptides 2-2 OS=Macadamia integrifolia GN=AMP2-2 PE=2 SV=1	Q9SPL3	AMP23_MACIN	625	471	1613	208	589	386	185	260	47.9275	910	1.84479e-110	Vicilin-like antimicrobial peptides 2-3 (Fragment) OS=Macadamia integrifolia GN=AMP2-3 PE=1 SV=1	Q04672	SBP_SOYBN	524	282	1607	40	481	451	194	277	43.0155	896	1.59404e-109	Sucrose-binding protein OS=Glycine max GN=SBP PE=1 SV=1	Q9SPL5
189	sly-miR156a	comp95664_c0		comp59603_c0	stu-miR5303f,	3279	Q9LE38	NLP4_ARATH	844	469	3012	24	831	866	447	558	51.6166	2044	0	Protein NLP4 OS=Arabidopsis thaliana GN=NLP4 PE=2 SV=1	Q9SFW8	NLP5_ARATH	808	469	2394	23	640	665	371	449	55.7895	1788	0	Protein NLP5 OS=Arabidopsis thaliana GN=NLP5 PE=2 SV=1	Q7X9B9	NLP2_ARATH	963	469	3033	37	956	932	406	553	43.5622	1728	0	Protein NLP2 OS=Arabidopsis thaliana GN=NLP2 PE=2 SV=3	Q8H111
190	sly-miR159	comp35524_c0		comp66995_c1	sly-miR482a,	2810	P09379	GYP7_YARLI	730	1531	2109	495	667	193	62	103	32.1244	293	1.27514e-25	GTPase-activating protein GYP7 OS=Yarrowia lipolytica (strain CLIB 122 / E 150) GN=GYP7 PE=3 SV=2	Q6FWI1	GYP7_CANGA	745	1531	1902	499	622	124	45	74	36.2903	273	3.43792e-23	GTPase-activating protein GYP7 OS=Candida glabrata (strain ATCC 2001 / CBS 138 / JCM 3761 / NBRC 0622 / NRRL Y-65) GN=GYP7 PE=3 SV=1	Q6BU76	GYP7_DEBHA	757	1498	2109	503	688	207	62	108	29.9517	273	3.6465e-23	GTPase-activating protein GYP7 OS=Debaryomyces hansenii (strain ATCC 36239 / CBS 767 / JCM 1990 / NBRC 0083 / IGC 2968) GN=GYP7 PE=3 SV=2	Q9UUH7
191	sly-miR159	comp44731_c0		comp61273_c0	stu-miR5303f,	1607	B8B5U8	BAHL2_ORYSI	321	240	1232	1	321	331	219	271	66.1631	1125	3.5711e-149	Probable E3 ubiquitin-protein ligase BAH1-like 1 OS=Oryza sativa subsp. indica GN=OsI_27296 PE=3 SV=1	Q7XI73	BAHL2_ORYSJ	321	240	1232	1	321	331	218	271	65.861	1123	7.23059e-149	Probable E3 ubiquitin-protein ligase BAH1-like 2 OS=Oryza sativa subsp. japonica GN=Os07g0673200 PE=2 SV=1	Q9SRX9	BAH1_ARATH	335	240	1232	1	335	340	218	265	64.1176	1107	2.91379e-146	E3 ubiquitin-protein ligase BAH1 OS=Arabidopsis thaliana GN=BAH1 PE=1 SV=1	Q7XZZ3
192	sly-miR159	comp47090_c0		comp65247_c1	stu-miR7997a,stu-miR5303j,sly-miR5303,stu-miR7997c,stu-miR5303g,	1710	Q9SU30	CPR30_ARATH	413	496	1398	35	379	359	86	151	23.9554	138	1.28106e-07	F-box protein CPR30 OS=Arabidopsis thaliana GN=CPR30 PE=1 SV=2	Q9LUU3	FBK58_ARATH	386	121	642	1	167	185	52	79	28.1081	132	6.78797e-07	Putative F-box/kelch-repeat protein At3g17280 OS=Arabidopsis thaliana GN=At3g17280 PE=4 SV=1	Q9LUP1	FBK61_ARATH	381	130	546	2	137	144	42	62	29.1667	131	9.76972e-07	Putative F-box/kelch-repeat protein At3g17570 OS=Arabidopsis thaliana GN=At3g17570 PE=4 SV=1	Q9LV12
193	sly-miR159	comp489552_c0		comp61334_c0	sly-miR397,	2436	Q9MA15	Y1796_ARATH	711	152	2137	37	702	666	522	583	78.3784	2639	0	Uncharacterized aarF domain-containing protein kinase At1g79600, chloroplastic OS=Arabidopsis thaliana GN=At1g79600 PE=1 SV=1	Q55680	Y005_SYNY3	681	317	2125	53	662	612	280	398	45.7516	1374	1.64015e-177	Uncharacterized protein sll0005 OS=Synechocystis sp. (strain PCC 6803 / Kazusa) GN=sll0005 PE=3 SV=1	P73121	Y1919_SYNY3	566	317	1789	19	509	492	224	322	45.5285	1122	2.00303e-141	Uncharacterized protein slr1919 OS=Synechocystis sp. (strain PCC 6803 / Kazusa) GN=slr1919 PE=3 SV=1	Q94BU1
194	sly-miR159	comp50601_c0		comp47329_c0	stu-miR172c-3p,	1488	P51092	LDOX_PETHY	430	110	1399	1	430	431	363	391	84.2227	1646	0	Leucoanthocyanidin dioxygenase OS=Petunia hybrida GN=ANT17 PE=2 SV=1	P51091	LDOX_MALDO	357	137	1135	9	342	334	266	309	79.6407	1322	6.72968e-179	Leucoanthocyanidin dioxygenase OS=Malus domestica GN=ANS PE=2 SV=1	O04274	LDOX_PERFR	362	110	1135	2	344	344	271	309	78.7791	1311	3.48099e-177	Leucoanthocyanidin dioxygenase OS=Perilla frutescens GN=ANS PE=2 SV=1	Q96323
195	sly-miR159	comp52556_c0		comp57426_c0	sly-miR5303,stu-miR5303g,stu-miR5303j,stu-miR5303h,	3000	Q6Z3U3	Y7797_ORYSJ	949	277	2913	15	939	949	460	602	48.4721	1999	0	B3 domain-containing protein Os07g0679700 OS=Oryza sativa subsp. japonica GN=Os07g0679700 PE=2 SV=1	Q5CCK4	VAL2_ARATH	780	268	2907	1	778	893	436	547	48.8242	1945	0	B3 domain-containing transcription repressor VAL2 OS=Arabidopsis thaliana GN=VAL2 PE=2 SV=1	Q8W4L5	VAL1_ARATH	790	268	2517	6	725	763	375	495	49.1481	1713	0	B3 domain-containing transcription repressor VAL1 OS=Arabidopsis thaliana GN=VAL1 PE=1 SV=1	Q0D5G4
196	sly-miR159	comp60978_c0		comp49188_c0	nta-miR156g,nta-miR156a,stu-miR156f-5p,sly-miR156a,	1210	Q9S7A9	SPL4_ARATH	174	239	670	43	174	146	76	97	52.0548	351	1.16253e-37	Squamosa promoter-binding-like protein 4 OS=Arabidopsis thaliana GN=SPL4 PE=1 SV=1	Q9S758	SPL5_ARATH	181	263	556	61	150	98	63	77	64.2857	338	9.52098e-36	Squamosa promoter-binding-like protein 5 OS=Arabidopsis thaliana GN=SPL5 PE=2 SV=1	Q38741	SBP1_ANTMA	131	248	493	45	126	82	57	74	69.5122	330	3.37077e-35	Squamosa promoter-binding protein 1 OS=Antirrhinum majus GN=SBP1 PE=2 SV=1	P93015
197	sly-miR159	comp61956_c0		comp34426_c0	stu-miR5303f,stu-miR5303c,stu-miR7997c,	1846	Q9LU91	SKI14_ARATH	453	94	1620	1	451	513	210	287	40.9357	875	9.5948e-109	F-box protein SKIP14 OS=Arabidopsis thaliana GN=SKIP14 PE=1 SV=1	Q9LK24	FB327_ARATH	382	868	1608	128	377	252	105	149	41.6667	484	8.83984e-53	F-box protein At3g27290 OS=Arabidopsis thaliana GN=At3g27290 PE=2 SV=1	Q9ZU90	SKI28_ARATH	292	868	1602	17	237	251	82	143	32.6693	339	5.36136e-34	F-box protein SKIP28 OS=Arabidopsis thaliana GN=SKIP28 PE=1 SV=1
198	sly-miR159	comp63434_c0		comp50303_c0	stu-miR166a-5p,	1224	Q9M0Y8	NSF_ARATH	742	45	971	172	482	319	137	200	42.9467	635	2.98067e-73	Vesicle-fusing ATPase OS=Arabidopsis thaliana GN=NSF PE=2 SV=2	Q9P7Q4	SEC18_SCHPO	792	30	971	221	537	324	127	202	39.1975	610	1.80616e-69	Vesicular-fusion protein sec18 OS=Schizosaccharomyces pombe (strain 972 / ATCC 24843) GN=sec18 PE=1 SV=1	P18759	SEC18_YEAST	758	18	956	186	499	321	130	195	40.4984	599	5.34013e-68	Vesicular-fusion protein SEC18 OS=Saccharomyces cerevisiae (strain ATCC 204508 / S288c) GN=SEC18 PE=1 SV=2	Q75JI3
199	sly-miR159	comp63503_c0		comp53528_c0	sly-miR397,	552	Q7RV75	RS22_NEUCR	130	65	454	1	130	130	110	127	84.6154	616	2.12564e-80	40S ribosomal protein S22 OS=Neurospora crassa (strain ATCC 24698 / 74-OR23-1A / CBS 708.71 / DSM 1257 / FGSC 987) GN=rps-22 PE=3 SV=1	Q6FMW9	RS22_CANGA	130	65	454	1	130	130	103	119	79.2308	580	6.17281e-75	40S ribosomal protein S22 OS=Candida glabrata (strain ATCC 2001 / CBS 138 / JCM 3761 / NBRC 0622 / NRRL Y-65) GN=RPS22 PE=3 SV=3	P0C0W1	RS22A_YEAST	130	65	454	1	130	130	102	119	78.4615	576	2.04418e-74	40S ribosomal protein S22-A OS=Saccharomyces cerevisiae (strain ATCC 204508 / S288c) GN=RPS22A PE=1 SV=2	P33953
200	sly-miR160a	comp21050_c0		comp54673_c0	sly-miR5303,stu-miR5303g,stu-miR5303h,stu-miR5303j,	1657	Q5E930	SLAH1_ARATH	385	322	1302	42	365	327	203	251	62.0795	910	1.37335e-115	S-type anion channel SLAH1 OS=Arabidopsis thaliana GN=SLAH1 PE=2 SV=1	A8MRV9	SLAH4_ARATH	365	235	1287	12	354	353	200	254	56.6572	854	1.51759e-107	S-type anion channel SLAH4 OS=Arabidopsis thaliana GN=SLAH4 PE=2 SV=1	Q9ASQ7	SLAH2_ARATH	519	334	1179	148	420	282	121	181	42.9078	547	8.33165e-61	S-type anion channel SLAH2 OS=Arabidopsis thaliana GN=SLAH2 PE=2 SV=1	Q9FLV9
201	sly-miR160a	comp21050_c1		comp61237_c0	stu-miR7997c,stu-miR5303g,stu-miR5303h,stu-miR5303j,	1907	P24068	OCS1_MAIZE	151	990	1325	26	137	113	44	67	38.9381	203	8.92484e-17	Ocs element-binding factor 1 OS=Zea mays GN=OBF1 PE=2 SV=2	Q9FGX2	BZIP1_ARATH	145	981	1337	13	142	133	39	70	29.3233	126	6.85782e-07	Basic leucine zipper 1 OS=Arabidopsis thaliana GN=BZIP1 PE=1 SV=1	Q9FUD3	BZIP9_ARATH	277	984	1196	120	190	71	27	46	38.0282	127	2.25738e-06	Basic leucine zipper 9 OS=Arabidopsis thaliana GN=BZIP9 PE=1 SV=1	P12959
202	sly-miR160a	comp35919_c0		comp66291_c0	nta-miR164a,	5465	Q9SB63	MOS1_ARATH	1412	326	1222	1	301	306	154	199	50.3268	538	1.07232e-53	Protein MODIFIER OF SNC1 1 OS=Arabidopsis thaliana GN=MOS1 PE=1 SV=2
203	sly-miR160a	comp49120_c0		comp65665_c1	stu-miR7997a,stu-miR5303c,stu-miR7997c,stu-miR5303f,	1178	Q9LZW4	CIPKE_ARATH	442	2	901	118	424	311	189	232	60.7717	779	1.88772e-97	CBL-interacting serine/threonine-protein kinase 14 OS=Arabidopsis thaliana GN=CIPK14 PE=1 SV=1	O22932	CIPKB_ARATH	435	2	892	119	421	305	166	216	54.4262	717	2.41155e-88	CBL-interacting serine/threonine-protein kinase 11 OS=Arabidopsis thaliana GN=CIPK11 PE=1 SV=1	O80902	CIPKM_ARATH	431	2	802	124	389	269	151	202	56.1338	649	2.95556e-78	CBL-interacting serine/threonine-protein kinase 22 OS=Arabidopsis thaliana GN=CIPK22 PE=2 SV=1	Q7X996
204	sly-miR160a	comp56257_c0		comp55697_c0	sly-miR482a,	1773	O49204	KAPS_CATRO	312	401	1261	15	312	300	211	235	70.3333	1028	7.06555e-134	Adenylyl-sulfate kinase, chloroplastic OS=Catharanthus roseus GN=AKN PE=2 SV=1	Q43295	KAP1_ARATH	276	641	1261	72	276	207	160	183	77.2947	868	1.84636e-110	Adenylyl-sulfate kinase 1, chloroplastic OS=Arabidopsis thaliana GN=AKN1 PE=1 SV=1	O49196	KAP2_ARATH	293	416	1258	26	292	284	162	200	57.0423	806	5.13585e-101	Adenylyl-sulfate kinase 2, chloroplastic OS=Arabidopsis thaliana GN=AKN2 PE=2 SV=1	Q97MT8
205	sly-miR160a	comp58573_c0		comp22086_c0	sly-miR397,	698	O80434	LAC4_ARATH	558	2	697	219	444	232	165	188	71.1207	817	3.30149e-104	Laccase-4 OS=Arabidopsis thaliana GN=IRX12 PE=2 SV=2	Q0IQU1	LAC22_ORYSJ	564	2	697	225	450	232	144	179	62.069	730	2.81716e-91	Laccase-22 OS=Oryza sativa subsp. japonica GN=LAC22 PE=2 SV=2	Q6ID18	LAC10_ARATH	558	2	697	218	444	233	148	179	63.5193	727	7.15486e-91	Laccase-10 OS=Arabidopsis thaliana GN=LAC10 PE=2 SV=1	Q1PDH6
206	sly-miR160a	comp65633_c0		comp33829_c0	stu-miR7997a,	2221	Q9FL12	DEGP9_ARATH	592	478	1875	123	587	466	391	429	83.9056	2080	0	Protease Do-like 9 OS=Arabidopsis thaliana GN=DEGP9 PE=2 SV=1	O82261	DEGP2_ARATH	607	484	1872	115	571	463	244	327	52.6998	1290	6.72685e-167	Protease Do-like 2, chloroplastic OS=Arabidopsis thaliana GN=DEGP2 PE=1 SV=2	Q9FIV6	DGP10_ARATH	586	460	1872	104	570	473	239	310	50.5285	1149	3.8747e-146	Protease Do-like 10, mitochondrial OS=Arabidopsis thaliana GN=DEGP10 PE=2 SV=1	Q9SHZ1
207	sly-miR162	comp61193_c0		comp65192_c0	nta-miR156a,stu-miR156f-5p,	2826	Q9FNS4	MBB1_CHLRE	662	1074	2546	110	620	516	175	265	33.9147	711	1.1104e-79	PsbB mRNA maturation factor Mbb1, chloroplastic OS=Chlamydomonas reinhardtii GN=MBB1 PE=2 SV=1	Q54XP4	CRNL1_DICDI	705	1251	2228	162	511	357	93	152	26.0504	206	3.2749e-15	Crooked neck-like protein 1 OS=Dictyostelium discoideum GN=crnkl1 PE=3 SV=1	Q6C186	CLF1_YARLI	676	1119	1793	303	541	248	68	114	27.4194	201	1.35637e-14	Pre-mRNA-splicing factor CLF1 OS=Yarrowia lipolytica (strain CLIB 122 / E 150) GN=CLF1 PE=3 SV=1	Q527H0
208	sly-miR162	comp68024_c0		comp66254_c0	sly-miR5303,	3665	Q9NUJ3	T11L1_HUMAN	509	2025	2675	75	268	221	57	102	25.7919	155	4.93372e-09	T-complex protein 11-like protein 1 OS=Homo sapiens GN=TCP11L1 PE=1 SV=1	Q8WWU5	TCP11_HUMAN	503	1962	2381	32	174	149	46	74	30.8725	138	4.32737e-07	T-complex protein 11 homolog OS=Homo sapiens GN=TCP11 PE=2 SV=1	Q8BTG3	T11L1_MOUSE	509	2025	2378	75	193	122	36	64	29.5082	133	1.67381e-06	T-complex protein 11-like protein 1 OS=Mus musculus GN=Tcp11l1 PE=2 SV=1	Q5XI00
209	sly-miR166a	comp14117_c0		comp34157_c0	nta-miR6025d,nta-miR6025a,	1856	O04200	PXN_ARATH	331	579	1550	22	331	326	190	234	58.2822	933	6.11396e-119	Peroxisomal nicotinamide adenine dinucleotide carrier OS=Arabidopsis thaliana GN=PXN PE=1 SV=1	Q76P23	PM34_DICDI	329	579	1511	38	308	324	108	171	33.3333	402	3.7874e-42	Mitochondrial substrate carrier family protein Q OS=Dictyostelium discoideum GN=mcfQ PE=2 SV=1	Q7XA87	FOLT1_ARATH	308	582	1517	25	299	327	97	151	29.6636	346	8.93684e-35	Folate transporter 1, chloroplastic OS=Arabidopsis thaliana GN=FOLT1 PE=2 SV=1	O43808
210	sly-miR166a	comp18747_c0		comp61190_c0	sly-miR5303,	1966	Q9SY07	PP302_ARATH	532	318	1091	63	320	258	175	213	67.8295	911	2.15601e-161	Pentatricopeptide repeat-containing protein At4g02820, mitochondrial OS=Arabidopsis thaliana GN=At4g02820 PE=2 SV=1	O22714	PPR86_ARATH	491	402	1091	53	283	232	83	134	35.7759	343	9.80793e-58	Pentatricopeptide repeat-containing protein At1g60770 OS=Arabidopsis thaliana GN=At1g60770 PE=2 SV=1	Q3E911	PP400_ARATH	491	351	1091	51	303	253	88	141	34.7826	350	1.10307e-56	Pentatricopeptide repeat-containing protein At5g27460 OS=Arabidopsis thaliana GN=At5g27460 PE=2 SV=1	Q84JR3
211	sly-miR166a	comp40830_c0		comp60978_c0	sly-miR159,	1677	Q8W566	Y3514_ARATH	337	310	1089	77	336	260	177	212	68.0769	1013	1.05368e-131	Uncharacterized exonuclease domain-containing protein At3g15140 OS=Arabidopsis thaliana GN=At3g15140 PE=2 SV=1	Q7TMF2	ERI1_MOUSE	345	460	1038	124	317	205	64	104	31.2195	266	6.61218e-24	3'-5' exoribonuclease 1 OS=Mus musculus GN=Eri1 PE=1 SV=2	Q5FVR4	ERI1_RAT	345	460	1038	124	317	205	63	105	30.7317	265	7.33172e-24	3'-5' exoribonuclease 1 OS=Rattus norvegicus GN=Eri1 PE=2 SV=1	Q8IV48
212	sly-miR166a	comp61414_c0		comp57294_c0	sly-miR5303,	612	Q9CAJ0	P2C16_ARATH	511	2	241	431	510	80	51	64	63.75	278	3.29775e-27	Protein phosphatase 2C 16 OS=Arabidopsis thaliana GN=HAB1 PE=1 SV=1	O04719	P2C77_ARATH	423	2	241	336	420	85	59	64	69.4118	274	6.40521e-27	Protein phosphatase 2C 77 OS=Arabidopsis thaliana GN=ABI2 PE=1 SV=1	Q0JLP9	P2C06_ORYSJ	467	2	241	385	466	83	58	63	69.8795	273	1.12887e-26	Probable protein phosphatase 2C 6 OS=Oryza sativa subsp. japonica GN=Os01g0583100 PE=2 SV=1	P49597
213	sly-miR166a	comp63565_c0		comp65633_c0	sly-miR160a,	2805	Q653H7	ARFR_ORYSJ	700	416	2401	11	692	693	394	477	56.8543	1871	0	Auxin response factor 18 OS=Oryza sativa subsp. japonica GN=ARF18 PE=2 SV=1	Q9AV47	ARFV_ORYSJ	698	416	2395	3	679	690	387	472	56.087	1779	0	Auxin response factor 22 OS=Oryza sativa subsp. japonica GN=ARF22 PE=2 SV=1	Q93YR9	ARFP_ARATH	670	434	2419	13	668	680	378	469	55.5882	1704	0	Auxin response factor 16 OS=Arabidopsis thaliana GN=ARF16 PE=2 SV=1	Q9SKN5
214	sly-miR167	comp12948_c0		comp64754_c0	nta-miR397,sly-miR397,	1995	Q9SR40	LAC7_ARATH	567	142	1719	27	550	532	345	417	64.8496	1840	0	Laccase-7 OS=Arabidopsis thaliana GN=LAC7 PE=2 SV=1	Q9LFD1	LAC9_ARATH	586	142	1719	29	551	533	322	388	60.4128	1660	0	Laccase-9 OS=Arabidopsis thaliana GN=LAC9 PE=2 SV=1	Q9LFD2	LAC8_ARATH	584	142	1719	29	549	530	316	387	59.6226	1655	0	Laccase-8 OS=Arabidopsis thaliana GN=LAC8 PE=2 SV=1	Q9FLB5
215	sly-miR167	comp202937_c0		comp18781_c0	stu-miR6024-3p,sly-miR6024,sly-miR5300,nta-miR6025a,	429	Q6L3L0	R1B23_SOLDE	1262	174	428	456	541	86	36	54	41.8605	165	2.27005e-12	Putative late blight resistance protein homolog R1B-23 OS=Solanum demissum GN=R1B-23 PE=3 SV=1	Q6L3N7	R1C3_SOLDE	1292	174	428	486	571	86	36	54	41.8605	165	2.28521e-12	Putative late blight resistance protein homolog R1C-3 OS=Solanum demissum GN=R1C-3 PE=3 SV=1	Q6L439	R1A4_SOLDE	1244	198	428	516	593	78	34	51	43.5897	160	1.1393e-11	Putative late blight resistance protein homolog R1A-4 OS=Solanum demissum GN=R1A-4 PE=5 SV=2	Q6L3Z4
216	sly-miR167	comp30012_c0		comp54863_c0	nta-miR156g,	1928	Q84JR3	PP334_ARATH	492	166	1626	1	486	488	245	331	50.2049	1277	6.18507e-168	Pentatricopeptide repeat-containing protein At4g21705, mitochondrial OS=Arabidopsis thaliana GN=At4g21705 PE=2 SV=1	O22714	PPR86_ARATH	491	250	1626	25	484	461	154	261	33.4056	714	2.50471e-84	Pentatricopeptide repeat-containing protein At1g60770 OS=Arabidopsis thaliana GN=At1g60770 PE=2 SV=1	Q9SKU6	PP166_ARATH	490	217	1440	23	434	415	148	234	35.6627	681	1.78187e-79	Pentatricopeptide repeat-containing protein At2g20710, mitochondrial OS=Arabidopsis thaliana GN=At2g20710 PE=2 SV=1	Q8LPS6
217	sly-miR167	comp32898_c0		comp88193_c0	sly-miR6024,stu-miR6024-3p,	1195	Q8W1E0	R1A_SOLDE	1293	209	1195	538	870	334	134	212	40.1198	628	1.05346e-70	Late blight resistance protein R1-A OS=Solanum demissum GN=R1A PE=3 SV=1	Q6L3Z4	R1B12_SOLDE	1348	209	1195	561	893	334	132	208	39.521	618	3.04237e-69	Putative late blight resistance protein homolog R1B-12 OS=Solanum demissum GN=R1B-12 PE=3 SV=2	Q6L438	R1A6_SOLDE	1306	209	1195	520	852	334	130	209	38.9222	610	3.64127e-68	Putative late blight resistance protein homolog R1A-6 OS=Solanum demissum GN=R1A-6 PE=3 SV=2	Q60CZ8
218	sly-miR167	comp51657_c0		comp54884_c0	nta-miR168a,nta-miR168d,	3747	Q7XSA2	AGO1B_ORYSJ	1118	529	3381	170	1118	957	775	840	80.9822	3945	0	Protein argonaute 1B OS=Oryza sativa subsp. japonica GN=AGO1B PE=2 SV=3	O04379	AGO1_ARATH	1048	742	3381	173	1048	880	732	789	83.1818	3890	0	Protein argonaute 1 OS=Arabidopsis thaliana GN=AGO1 PE=1 SV=1	Q6EU14	AGO1A_ORYSJ	1082	742	3381	201	1082	884	716	789	80.9955	3865	0	Protein argonaute 1A OS=Oryza sativa subsp. japonica GN=AGO1A PE=2 SV=1	Q6K972
219	sly-miR167	comp52474_c1		comp61456_c0	sly-miR1918,	2008	Q3E9F0	PP392_ARATH	506	316	1755	21	499	480	256	350	53.3333	1369	0	Pentatricopeptide repeat-containing protein At5g18475 OS=Arabidopsis thaliana GN=At5g18475 PE=2 SV=1	Q9FNL2	PP418_ARATH	472	382	1713	2	450	459	139	230	30.2832	539	3.0745e-59	Pentatricopeptide repeat-containing protein At5g46100 OS=Arabidopsis thaliana GN=At5g46100 PE=2 SV=1	Q9LQQ1	PPR20_ARATH	459	355	1620	25	442	425	130	227	30.5882	531	3.31417e-58	Pentatricopeptide repeat-containing protein At1g07740, mitochondrial OS=Arabidopsis thaliana GN=At1g07740 PE=2 SV=1	Q9FFE3
220	sly-miR167	comp55441_c0		comp181588_c0	sly-miR6024,	1297	P62752	RL23A_RAT	156	912	1289	31	156	126	95	108	75.3968	438	3.03432e-50	60S ribosomal protein L23a OS=Rattus norvegicus GN=Rpl23a PE=2 SV=1	P62751	RL23A_MOUSE	156	912	1289	31	156	126	95	108	75.3968	438	3.03432e-50	60S ribosomal protein L23a OS=Mus musculus GN=Rpl23a PE=1 SV=1	P62750	RL23A_HUMAN	156	912	1289	31	156	126	95	108	75.3968	438	3.03432e-50	60S ribosomal protein L23a OS=Homo sapiens GN=RPL23A PE=1 SV=1	Q24JY1
221	sly-miR167	comp66724_c0		comp37439_c0	sly-miR397,nta-miR397,	329	Q56YT0	LAC3_ARATH	570	3	329	125	233	109	74	95	67.8899	438	1.69906e-50	Laccase-3 OS=Arabidopsis thaliana GN=LAC3 PE=2 SV=2	Q941X2	LAC3_ORYSJ	567	3	329	124	232	109	72	87	66.055	412	7.00703e-47	Laccase-3 OS=Oryza sativa subsp. japonica GN=LAC3 PE=2 SV=1	Q9SIY8	LAC5_ARATH	580	3	326	126	233	108	70	89	64.8148	402	1.97248e-45	Laccase-5 OS=Arabidopsis thaliana GN=LAC5 PE=2 SV=1	Q9LYQ2
222	sly-miR171a	comp4343_c0		comp13382_c0	sly-miR397,nta-miR397,	239	Q9FJD5	LAC17_ARATH	577	3	239	188	266	79	56	65	70.8861	299	1.14196e-31	Laccase-17 OS=Arabidopsis thaliana GN=LAC17 PE=2 SV=1	Q10ND7	LAC10_ORYSJ	578	3	239	195	273	79	53	65	67.0886	294	5.0593e-31	Laccase-10 OS=Oryza sativa subsp. japonica GN=LAC10 PE=2 SV=1	O80434	LAC4_ARATH	558	3	239	190	267	79	56	64	70.8861	287	5.18799e-30	Laccase-4 OS=Arabidopsis thaliana GN=IRX12 PE=2 SV=2	Q6ID18
223	sly-miR171a	comp45989_c0		comp620285_c0	novel_35,	222	Q6L3Z4	R1B12_SOLDE	1348	36	221	800	861	62	30	44	48.3871	160	1.87556e-12	Putative late blight resistance protein homolog R1B-12 OS=Solanum demissum GN=R1B-12 PE=3 SV=2	Q6L3Z7	R1B14_SOLDE	1317	36	221	774	835	62	31	43	50	156	5.3097e-12	Putative late blight resistance protein homolog R1B-14 OS=Solanum demissum GN=R1B-14 PE=3 SV=1	Q6L400	R1B16_SOLDE	1284	36	221	772	833	62	31	43	50	156	5.37588e-12	Putative late blight resistance protein homolog R1B-16 OS=Solanum demissum GN=R1B-16 PE=3 SV=1	Q8W1E0
224	sly-miR171a	comp48066_c0		comp28353_c0	sly-miR5303,	1511	P52581	IFRH_LUPAL	312	160	1086	1	309	309	254	286	82.2006	1391	0	Isoflavone reductase homolog OS=Lupinus albus PE=2 SV=1	E1U332	ALL12_OLEEU	308	166	1089	4	306	309	136	201	44.0129	679	5.81744e-83	Isoflavone reductase-like protein OS=Olea europaea PE=1 SV=1	P52578	IFRH_SOLTU	308	166	1092	4	307	311	135	201	43.4084	676	1.8214e-82	Isoflavone reductase homolog OS=Solanum tuberosum PE=2 SV=1	P52579
225	sly-miR171a	comp56126_c0		comp62344_c0	stu-miR319b,	2413	Q93V43	TCP2_ARATH	365	901	2034	22	365	421	151	195	35.867	364	4.83264e-36	Transcription factor TCP2 OS=Arabidopsis thaliana GN=TCP2 PE=2 SV=1	Q9C758	TCP24_ARATH	324	889	1161	28	118	91	67	76	73.6264	344	9.38173e-34	Transcription factor TCP24 OS=Arabidopsis thaliana GN=TCP24 PE=1 SV=1	Q9S7W5	TCP13_ARATH	355	925	1212	64	161	98	64	73	65.3061	316	8.43871e-30	Transcription factor TCP13 OS=Arabidopsis thaliana GN=TCP13 PE=1 SV=1	A2XMN1
226	sly-miR171a	comp57571_c0		comp59309_c1	sly-miR6024,	1486	Q40392	TMVRN_NICGU	1144	2	1468	73	560	502	193	298	38.4462	721	2.116e-82	TMV resistance protein N OS=Nicotiana glutinosa GN=N PE=1 SV=1	O82500	Y4117_ARATH	1095	2	1465	71	560	504	178	284	35.3175	620	5.6438e-69	Putative disease resistance protein At4g11170 OS=Arabidopsis thaliana GN=At4g11170 PE=2 SV=1	Q9FL92	WRK16_ARATH	1372	440	1468	176	524	360	134	198	37.2222	507	1.99935e-53	Probable WRKY transcription factor 16 OS=Arabidopsis thaliana GN=WRKY16 PE=2 SV=1	O23530
227	sly-miR171a	comp58197_c0		comp55398_c0	stu-miR156f-5p,nta-miR156a,nta-miR156g,	987	Q38741	SBP1_ANTMA	131	329	724	1	130	133	90	106	67.6692	401	3.79295e-46	Squamosa promoter-binding protein 1 OS=Antirrhinum majus GN=SBP1 PE=2 SV=1	Q9S758	SPL5_ARATH	181	422	826	42	175	143	78	94	54.5455	338	3.01138e-36	Squamosa promoter-binding-like protein 5 OS=Arabidopsis thaliana GN=SPL5 PE=2 SV=1	Q9S7A9	SPL4_ARATH	174	449	826	40	168	131	76	83	58.0153	334	9.84867e-36	Squamosa promoter-binding-like protein 4 OS=Arabidopsis thaliana GN=SPL4 PE=1 SV=1	P93015
228	sly-miR171b	comp45989_c0		comp35919_c0	sly-miR160a,	1369	Q8LPL5	FZR3_ARATH	481	5	1117	109	481	373	320	339	85.7909	1582	0	Protein FIZZY-RELATED 3 OS=Arabidopsis thaliana GN=FZR3 PE=1 SV=1	Q8L3Z8	FZR2_ARATH	483	11	1117	116	483	369	256	296	69.3767	1291	5.81217e-173	Protein FIZZY-RELATED 2 OS=Arabidopsis thaliana GN=FZR2 PE=1 SV=1	Q8VZS9	FZR1_ARATH	475	11	1117	110	475	370	250	286	67.5676	1247	1.80264e-166	Protein FIZZY-RELATED 1 OS=Arabidopsis thaliana GN=FZR1 PE=1 SV=1	Q9UM11
229	sly-miR171b	comp48066_c0		comp32995_c0	nta-miR156g,nta-miR156a,sly-miR156a,stu-miR156f-5p,	1390	Q700W2	SPL9_ARATH	375	138	1145	32	375	372	154	202	41.3978	504	6.41113e-57	Squamosa promoter-binding-like protein 9 OS=Arabidopsis thaliana GN=SPL9 PE=2 SV=2	A3C057	SPL17_ORYSJ	393	138	1145	22	393	379	151	194	39.8417	477	8.16742e-53	Squamosa promoter-binding-like protein 17 OS=Oryza sativa subsp. japonica GN=SPL17 PE=2 SV=2	Q9M2Q6	SPL15_ARATH	354	138	1145	27	354	367	139	182	37.8747	438	1.14867e-47	Squamosa promoter-binding-like protein 15 OS=Arabidopsis thaliana GN=SPL15 PE=2 SV=1	Q7EXZ2
230	sly-miR171b	comp56126_c0		comp66948_c0	stu-miR6024-3p,sly-miR6024,	4735	Q6L400	R1B16_SOLDE	1284	1533	4265	381	1251	931	307	482	32.9753	986	1.55221e-109	Putative late blight resistance protein homolog R1B-16 OS=Solanum demissum GN=R1B-16 PE=3 SV=1	Q6L403	R1B17_SOLDE	1312	1533	4208	382	1234	919	298	462	32.4266	951	5.50103e-105	Putative late blight resistance protein homolog R1B-17 OS=Solanum demissum GN=R1B-17 PE=3 SV=1	Q6L3Z7	R1B14_SOLDE	1317	1533	4244	382	1254	938	303	468	32.3028	949	9.65288e-105	Putative late blight resistance protein homolog R1B-14 OS=Solanum demissum GN=R1B-14 PE=3 SV=1	Q6L3Z4
231	sly-miR171d	comp45989_c0		comp65326_c1	stu-miR5303h,sly-miR5303,stu-miR5303g,	2771	Q45FA5	SRPK_PHYPO	426	415	1725	34	426	441	176	240	39.9093	676	2.10164e-77	Serine/threonine-protein kinase SRPK OS=Physarum polycephalum PE=1 SV=1	Q96SB4	SRPK1_HUMAN	655	1216	1710	491	655	165	94	133	56.9697	572	2.97653e-61	SRSF protein kinase 1 OS=Homo sapiens GN=SRPK1 PE=1 SV=2	Q5RD27	SRPK1_PONAB	655	1216	1710	491	655	165	94	133	56.9697	572	3.52163e-61	SRSF protein kinase 1 OS=Pongo abelii GN=SRPK1 PE=2 SV=2	O54781
232	sly-miR171d	comp48066_c0		comp59225_c0	nta-miR397,sly-miR397,	1955	O80434	LAC4_ARATH	558	132	1712	23	547	527	418	466	79.3169	2202	0	Laccase-4 OS=Arabidopsis thaliana GN=IRX12 PE=2 SV=2	Q0IQU1	LAC22_ORYSJ	564	144	1712	31	553	526	384	451	73.0038	2033	0	Laccase-22 OS=Oryza sativa subsp. japonica GN=LAC22 PE=2 SV=2	Q6ID18	LAC10_ARATH	558	129	1712	20	547	529	385	444	72.7788	1955	0	Laccase-10 OS=Arabidopsis thaliana GN=LAC10 PE=2 SV=1	Q1PDH6
233	sly-miR171d	comp56126_c0		comp51101_c0	stu-miR8039,	2145	Q9LTC0	Y5707_ARATH	410	481	1569	1	372	379	230	284	60.686	1177	4.63488e-153	Probable receptor-like protein kinase At5g47070 OS=Arabidopsis thaliana GN=At5g47070 PE=1 SV=1	P43293	NAK_ARATH	389	655	1554	52	352	306	165	223	53.9216	871	7.49877e-108	Probable serine/threonine-protein kinase NAK OS=Arabidopsis thaliana GN=NAK PE=2 SV=2	Q9LFP7	Y5158_ARATH	493	529	1548	85	422	344	177	234	51.4535	873	1.00112e-106	Probable receptor-like protein kinase At5g15080 OS=Arabidopsis thaliana GN=At5g15080 PE=1 SV=1	P46573
234	sly-miR172a	comp18783_c0		comp50634_c0	stu-miR6024-3p,	1504	Q505J9	ATAD1_RAT	361	159	1193	19	361	346	147	218	42.4855	740	2.5487e-91	ATPase family AAA domain-containing protein 1 OS=Rattus norvegicus GN=Atad1 PE=1 SV=1	F6QV99	ATAD1_BOVIN	361	159	1193	19	361	346	147	218	42.4855	740	3.15654e-91	ATPase family AAA domain-containing protein 1 OS=Bos taurus GN=ATAD1 PE=2 SV=2	Q9D5T0	ATAD1_MOUSE	361	159	1193	19	361	346	147	218	42.4855	739	3.32992e-91	ATPase family AAA domain-containing protein 1 OS=Mus musculus GN=Atad1 PE=1 SV=1	Q8NBU5
235	sly-miR172a	comp258602_c0		comp60176_c0	stu-miR156f-5p,sly-miR156a,nta-miR156a,nta-miR156g,	2284	Q94JW8	SPL6_ARATH	405	593	1015	83	223	147	86	101	58.5034	425	4.53069e-44	Squamosa promoter-binding-like protein 6 OS=Arabidopsis thaliana GN=SPL6 PE=2 SV=2	Q6YZE8	SPL16_ORYSJ	455	671	1084	105	236	140	73	85	52.1429	358	9.45282e-35	Squamosa promoter-binding-like protein 16 OS=Oryza sativa subsp. japonica GN=SPL16 PE=2 SV=1	A3A2Z8	SPL3_ORYSJ	469	551	934	117	256	140	76	91	54.2857	352	5.92155e-34	Squamosa promoter-binding-like protein 3 OS=Oryza sativa subsp. japonica GN=SPL3 PE=2 SV=1	A2X0Q6
236	sly-miR172a	comp31999_c0		comp48066_c0	sly-miR171d,sly-miR171b,sly-miR171a,	1465	O81316	SCL6_ARATH	558	23	1111	204	555	368	226	272	61.413	998	2.45866e-127	Scarecrow-like protein 6 OS=Arabidopsis thaliana GN=SCL6 PE=1 SV=1	Q7XJM8	SCL27_ARATH	640	26	1111	268	640	381	210	259	55.1181	803	1.97805e-97	Scarecrow-like protein 27 OS=Arabidopsis thaliana GN=SCL27 PE=2 SV=1	Q9M000	SCL22_ARATH	623	26	1111	243	623	385	206	258	53.5065	788	2.19221e-95	Scarecrow-like protein 22 OS=Arabidopsis thaliana GN=SCL22 PE=2 SV=1	O23210
237	sly-miR172a	comp52004_c0		comp29327_c0	stu-miR7997a,	2780	Q803I2	ERGI3_DANRE	383	1198	2355	1	383	396	204	269	51.5152	1061	1.05314e-133	Endoplasmic reticulum-Golgi intermediate compartment protein 3 OS=Danio rerio GN=ergic3 PE=2 SV=1	Q6NVS2	ERGI3_XENTR	384	1210	2349	4	382	391	199	266	50.8951	1050	3.95697e-132	Endoplasmic reticulum-Golgi intermediate compartment protein 3 OS=Xenopus tropicalis GN=ergic3 PE=2 SV=1	Q66KH2	ERGI3_XENLA	389	1210	2349	4	387	396	202	267	51.0101	1045	2.64295e-131	Endoplasmic reticulum-Golgi intermediate compartment protein 3 OS=Xenopus laevis GN=ergic3 PE=2 SV=1	Q9Y282
238	sly-miR172a	comp52737_c0		comp21556_c0	stu-miR6024-3p,	639	F4IB81	LYK3_ARATH	651	2	382	525	651	127	94	112	74.0157	518	9.03453e-60	LysM domain receptor-like kinase 3 OS=Arabidopsis thaliana GN=LYK3 PE=2 SV=1	A8R7E6	CERK1_ARATH	617	2	355	498	606	119	45	66	37.8151	191	2.40529e-15	Chitin elicitor receptor kinase 1 OS=Arabidopsis thaliana GN=CERK1 PE=1 SV=1	D7UPN3	CERK1_ORYSJ	605	2	298	496	588	99	41	62	41.4141	174	3.74433e-13	Chitin elicitor receptor kinase 1 OS=Oryza sativa subsp. japonica GN=CERK1 PE=1 SV=1	O22808
239	sly-miR172a	comp52737_c2		comp63536_c0	nta-miR156a,	2631	Q93ZY2	ROGF1_ARATH	548	1020	2069	88	452	365	166	242	45.4795	822	4.4762e-97	Rop guanine nucleotide exchange factor 1 OS=Arabidopsis thaliana GN=ROPGEF1 PE=1 SV=2	Q9LV40	ROGF8_ARATH	523	1017	2078	82	433	361	158	240	43.7673	789	1.44171e-92	Rho guanine nucleotide exchange factor 8 OS=Arabidopsis thaliana GN=ROPGEF8 PE=1 SV=1	Q9LQ89	ROGF2_ARATH	485	1026	2069	116	478	368	157	224	42.663	719	4.9069e-83	Rop guanine nucleotide exchange factor 2 OS=Arabidopsis thaliana GN=ROPGEF2 PE=1 SV=2
240	sly-miR172a	comp53297_c0		comp64385_c0	stu-miR8011a-3p,	2548	Q8W486	Y1491_ARATH	519	806	2005	83	473	405	161	230	39.7531	700	3.13254e-80	Uncharacterized protein At1g04910 OS=Arabidopsis thaliana GN=At1g04910 PE=1 SV=1
241	sly-miR172a	comp59176_c1		comp29027_c0	nta-miR156g,	562	Q641Z6	EHD1_RAT	534	425	562	21	66	46	27	37	58.6957	151	1.9304e-10	EH domain-containing protein 1 OS=Rattus norvegicus GN=Ehd1 PE=1 SV=1	Q9WVK4	EHD1_MOUSE	534	425	562	21	66	46	27	37	58.6957	151	1.9304e-10	EH domain-containing protein 1 OS=Mus musculus GN=Ehd1 PE=1 SV=1	Q5RBP4	EHD1_PONAB	534	425	562	21	66	46	27	37	58.6957	151	1.96556e-10	EH domain-containing protein 1 OS=Pongo abelii GN=EHD1 PE=2 SV=1	Q9H4M9
242	sly-miR172a	comp59787_c0		comp66728_c1	stu-miR6024-3p,	3397	Q40392	TMVRN_NICGU	1144	1013	2467	420	894	495	174	280	35.1515	609	2.14771e-101	TMV resistance protein N OS=Nicotiana glutinosa GN=N PE=1 SV=1	O82500	Y4117_ARATH	1095	1016	2233	417	854	446	133	229	29.8206	381	4.17897e-72	Putative disease resistance protein At4g11170 OS=Arabidopsis thaliana GN=At4g11170 PE=2 SV=1	Q9SZ67	WRK19_ARATH	1895	1022	2083	1044	1410	371	148	213	39.8922	531	1.42825e-71	Probable WRKY transcription factor 19 OS=Arabidopsis thaliana GN=WRKY19 PE=2 SV=1	Q9FL92
243	sly-miR172a	comp61995_c0		comp58771_c0	sly-miR156a,	765	Q9FKK2	AGL62_ARATH	299	89	307	4	76	73	33	51	45.2055	167	1.95568e-12	Agamous-like MADS-box protein AGL62 OS=Arabidopsis thaliana GN=AGL62 PE=1 SV=1	Q4PSU4	AGL61_ARATH	264	89	307	60	132	73	26	50	35.6164	150	2.76844e-10	Agamous-like MADS-box protein AGL61 OS=Arabidopsis thaliana GN=AGL61 PE=1 SV=1	Q6EP49	MAD27_ORYSJ	240	95	355	1	84	87	35	53	40.2299	136	1.81638e-08	MADS-box transcription factor 27 OS=Oryza sativa subsp. japonica GN=MADS27 PE=2 SV=2	Q6Z6W2
244	sly-miR172a	comp62513_c1		comp56126_c0	sly-miR171d,sly-miR171b,sly-miR171a,	2995	O81316	SCL6_ARATH	558	1623	2711	205	555	367	176	236	47.9564	816	3.25007e-95	Scarecrow-like protein 6 OS=Arabidopsis thaliana GN=SCL6 PE=1 SV=1	Q7XJM8	SCL27_ARATH	640	1611	2711	264	640	387	169	244	43.6693	756	6.50867e-86	Scarecrow-like protein 27 OS=Arabidopsis thaliana GN=SCL27 PE=2 SV=1	Q9M000	SCL22_ARATH	623	1623	2711	243	623	386	173	238	44.8187	706	3.97281e-79	Scarecrow-like protein 22 OS=Arabidopsis thaliana GN=SCL22 PE=2 SV=1	O23210
245	sly-miR172a	comp63537_c0		comp21588_c0	nta-miR156g,sly-miR156a,	582	Q7S785	LKHA4_NEUCR	614	35	343	511	606	103	35	56	33.9806	138	1.00113e-08	Leukotriene A-4 hydrolase homolog OS=Neurospora crassa (strain ATCC 24698 / 74-OR23-1A / CBS 708.71 / DSM 1257 / FGSC 987) GN=NCU06732 PE=3 SV=1	Q2GY21	LKHA4_CHAGB	611	23	343	505	606	107	31	57	28.972	137	1.11382e-08	Leukotriene A-4 hydrolase homolog OS=Chaetomium globosum (strain ATCC 6205 / CBS 148.51 / DSM 1962 / NBRC 6347 / NRRL 1970) GN=CHGG_07133 PE=3 SV=1	A4QUC1	LKHA4_MAGO7	613	23	343	504	605	107	31	54	28.972	128	1.57034e-07	Leukotriene A-4 hydrolase homolog OS=Magnaporthe oryzae (strain 70-15 / ATCC MYA-4617 / FGSC 8958) GN=MGG_09481 PE=3 SV=2	Q2TZ99
246	sly-miR172a	comp63543_c0		comp66327_c0	stu-miR5303f,stu-miR7997a,	2642	Q9LVE0	PTR33_ARATH	590	587	2323	7	590	586	393	471	67.0648	1904	0	Nitrate transporter 1.3 OS=Arabidopsis thaliana GN=NRT1.3 PE=1 SV=1	Q05085	PTR7_ARATH	590	629	2275	17	583	567	283	381	49.9118	1351	1.94869e-174	Nitrate transporter 1.1 OS=Arabidopsis thaliana GN=NRT1.1 PE=1 SV=1	Q9SZY4	PTR27_ARATH	577	626	2218	13	553	549	288	387	52.459	1329	2.27164e-171	Nitrate transporter 1.4 OS=Arabidopsis thaliana GN=NRT1.4 PE=1 SV=1	Q9M390
247	sly-miR172a	comp656220_c0		comp54259_c0	nta-miR164a,	1557	Q9FLJ2	NC100_ARATH	336	375	1328	1	306	328	193	232	58.8415	890	9.67431e-114	NAC domain-containing protein 100 OS=Arabidopsis thaliana GN=NAC100 PE=2 SV=1	O04017	NAC98_ARATH	375	405	887	9	171	163	119	137	73.0061	652	6.64833e-78	Protein CUP-SHAPED COTYLEDON 2 OS=Arabidopsis thaliana GN=NAC098 PE=1 SV=1	Q9FRV4	NAC54_ARATH	310	414	884	15	173	159	107	133	67.2956	598	9.95133e-71	Protein CUP-SHAPED COTYLEDON 1 OS=Arabidopsis thaliana GN=NAC054 PE=1 SV=1	Q9S851
248	sly-miR1918	comp112458_c0		comp60157_c0	stu-miR172c-3p,	2835	O13861	YEXA_SCHPO	485	216	1343	88	453	379	150	223	39.5778	573	8.39723e-63	Uncharacterized protein C1A6.10 OS=Schizosaccharomyces pombe (strain 972 / ATCC 24843) GN=SPAC1A6.10 PE=2 SV=1	P36101	YKC7_YEAST	447	258	1358	62	426	379	147	224	38.7863	559	2.84177e-61	Uncharacterized protein YKL027W OS=Saccharomyces cerevisiae (strain ATCC 204508 / S288c) GN=YKL027W PE=1 SV=1	P38756	YHG3_YEAST	429	162	1349	24	402	402	128	204	31.8408	437	6.69744e-45	Uncharacterized protein YHR003C OS=Saccharomyces cerevisiae (strain ATCC 204508 / S288c) GN=YHR003C PE=1 SV=1	Q46927
249	sly-miR1918	comp35896_c0		comp64653_c0	sly-miR399,	4228	Q8VY10	UBC24_ARATH	907	1364	4060	24	901	910	432	597	47.4725	2009	0	Probable ubiquitin-conjugating enzyme E2 24 OS=Arabidopsis thaliana GN=UBC24 PE=2 SV=1	Q9ZVX1	UBC23_ARATH	1102	2162	4078	447	1101	661	273	376	41.3011	1102	3.9873e-127	Probable ubiquitin-conjugating enzyme E2 23 OS=Arabidopsis thaliana GN=UBC23 PE=2 SV=1	Q8GY87	UBC26_ARATH	543	3242	4048	244	511	270	144	180	53.3333	696	1.45961e-77	Probable ubiquitin-conjugating enzyme E2 26 OS=Arabidopsis thaliana GN=UBC26 PE=2 SV=2	Q9LUQ5
250	sly-miR1918	comp61456_c0		comp57594_c0	sly-miR156a,	3503	P35601	RFC1_MOUSE	1131	844	2910	379	1075	725	250	386	34.4828	953	5.49011e-108	Replication factor C subunit 1 OS=Mus musculus GN=Rfc1 PE=1 SV=2	P35251	RFC1_HUMAN	1148	1360	2856	578	1068	510	187	284	36.6667	725	4.79538e-78	Replication factor C subunit 1 OS=Homo sapiens GN=RFC1 PE=1 SV=4	Q54MH9	RFC1_DICDI	1401	1384	2868	851	1322	499	180	282	36.0721	717	1.92641e-76	Probable replication factor C subunit 1 OS=Dictyostelium discoideum GN=rfc1 PE=3 SV=1	P38630
251	sly-miR1918	comp66504_c0		comp66699_c0	stu-miR7997a,stu-miR7997c,	2326	Q8TCT0	CERK1_HUMAN	537	293	1867	55	528	561	166	243	29.59	509	3.58373e-54	Ceramide kinase OS=Homo sapiens GN=CERK PE=1 SV=1	Q8K4Q7	CERK1_MOUSE	531	440	1867	103	528	511	162	227	31.7025	501	4.35026e-53	Ceramide kinase OS=Mus musculus GN=Cerk PE=2 SV=2
252	sly-miR319	comp34575_c0		comp32898_c0	sly-miR167,	2769	P49311	GRP2_SINAL	169	199	444	3	84	82	49	69	59.7561	275	8.41402e-26	Glycine-rich RNA-binding protein GRP2A OS=Sinapis alba PE=2 SV=1	Q03250	GRP7_ARATH	176	199	444	3	84	82	48	70	58.5366	274	1.46019e-25	Glycine-rich RNA-binding protein 7 OS=Arabidopsis thaliana GN=GRP7 PE=1 SV=1	P49310	GRP1_SINAL	166	199	444	3	84	82	47	69	57.3171	270	3.46589e-25	Glycine-rich RNA-binding protein GRP1A OS=Sinapis alba PE=2 SV=1	Q43472
253	sly-miR319	comp37372_c0		comp50645_c0	stu-miR8039,	1949	Q40345	IDHP_MEDSA	433	236	1531	2	433	433	326	372	75.2887	1765	0	Isocitrate dehydrogenase [NADP], chloroplastic (Fragment) OS=Medicago sativa PE=2 SV=1	Q06197	IDHC_SOYBN	413	302	1531	3	413	411	324	357	78.8321	1751	0	Isocitrate dehydrogenase [NADP] OS=Glycine max GN=IDH1 PE=2 SV=2	P50218	IDHC_TOBAC	415	311	1525	5	410	406	319	361	78.5714	1744	0	Isocitrate dehydrogenase [NADP] OS=Nicotiana tabacum PE=2 SV=1	P50217
254	sly-miR319	comp54428_c0		comp57571_c0	sly-miR171a,	4926	Q9LYS2	AB10C_ARATH	1453	931	4683	196	1451	1256	755	980	60.1115	3903	0	ABC transporter C family member 10 OS=Arabidopsis thaliana GN=ABCC10 PE=2 SV=2	Q7GB25	AB5C_ARATH	1514	919	4671	214	1508	1296	588	822	45.3704	2817	0	ABC transporter C family member 5 OS=Arabidopsis thaliana GN=ABCC5 PE=2 SV=2	Q8LGU1	AB8C_ARATH	1464	919	4665	189	1452	1268	584	818	46.0568	2762	0	ABC transporter C family member 8 OS=Arabidopsis thaliana GN=ABCC8 PE=2 SV=3	Q9LK64
255	sly-miR319	comp63434_c0		comp66250_c0	stu-miR6024-3p,nta-miR6025d,nta-miR6025a,sly-miR6024,	3266	Q6L3Z7	R1B14_SOLDE	1317	550	2865	525	1237	786	260	393	33.0789	834	1.01984e-91	Putative late blight resistance protein homolog R1B-14 OS=Solanum demissum GN=R1B-14 PE=3 SV=1	Q6L403	R1B17_SOLDE	1312	550	2865	525	1234	783	257	392	32.8225	825	1.20808e-90	Putative late blight resistance protein homolog R1B-17 OS=Solanum demissum GN=R1B-17 PE=3 SV=1	Q6L438	R1A6_SOLDE	1306	577	2865	520	1229	776	253	392	32.6031	818	8.86131e-90	Putative late blight resistance protein homolog R1A-6 OS=Solanum demissum GN=R1A-6 PE=3 SV=2	Q60CZ8
256	sly-miR319	comp67101_c0		comp48151_c0	stu-miR7997c,stu-miR5303f,stu-miR7997a,	2577	Q9SJZ3	PP169_ARATH	681	245	1789	121	638	518	209	319	40.3475	1062	1.14729e-130	Pentatricopeptide repeat-containing protein At2g22410, mitochondrial OS=Arabidopsis thaliana GN=PCMP-E28 PE=2 SV=1	O82380	PP175_ARATH	738	245	1789	98	614	517	201	326	38.8781	1049	5.61618e-128	Pentatricopeptide repeat-containing protein At2g29760, chloroplastic OS=Arabidopsis thaliana GN=PCMP-H33 PE=2 SV=1	Q9C866	PPR65_ARATH	570	242	1786	13	530	519	200	312	38.5356	997	2.20693e-122	Pentatricopeptide repeat-containing protein At1g31430 OS=Arabidopsis thaliana GN=PCMP-E55 PE=2 SV=1	Q9LSB8
257	sly-miR397	comp13382_c0		comp60454_c0	sly-miR5303,	1612	Q8L586	Y4958_ARATH	287	305	1024	44	283	240	154	197	64.1667	856	3.56929e-109	Uncharacterized membrane protein At4g09580 OS=Arabidopsis thaliana GN=At4g09580 PE=1 SV=1	Q8MXN7	TM41_DICDI	334	320	1024	96	330	235	100	153	42.5532	522	3.3484e-59	Transmembrane protein 41 homolog OS=Dictyostelium discoideum GN=DDB_G0275543 PE=3 SV=2	Q5ZIL6	TM41B_CHICK	269	425	1024	64	263	200	83	129	41.5	445	5.16214e-49	Transmembrane protein 41B OS=Gallus gallus GN=TMEM41B PE=2 SV=1	Q9VX39
258	sly-miR397	comp21047_c0		comp33860_c0	sly-miR399,	925	P00302	STEL_TOXVR	107	213	512	1	103	103	57	74	55.3398	312	1.61127e-33	Stellacyanin OS=Toxicodendron vernicifluum PE=1 SV=1	P80728	MAVI_CUCPE	108	216	512	3	101	99	52	75	52.5253	307	7.27238e-33	Mavicyanin OS=Cucurbita pepo PE=1 SV=1	Q41001	BCP_PEA	189	168	512	7	122	118	48	70	40.678	250	6.95299e-24	Blue copper protein OS=Pisum sativum PE=2 SV=1	P60496
259	sly-miR397	comp22086_c0		comp50684_c0	nta-miR156g,	2548	O81027	HMGCL_ARATH	468	345	1169	27	302	278	168	209	60.4317	769	1.30115e-90	Hydroxymethylglutaryl-CoA lyase, mitochondrial OS=Arabidopsis thaliana GN=HMGCL PE=1 SV=2	P38060	HMGCL_MOUSE	325	1577	2041	167	321	155	108	128	69.6774	567	7.10202e-64	Hydroxymethylglutaryl-CoA lyase, mitochondrial OS=Mus musculus GN=Hmgcl PE=1 SV=2	P97519	HMGCL_RAT	325	1577	2041	167	321	155	106	127	68.3871	556	2.05189e-62	Hydroxymethylglutaryl-CoA lyase, mitochondrial OS=Rattus norvegicus GN=Hmgcl PE=2 SV=1	P35915
260	sly-miR397	comp324973_c0		comp46249_c0	sly-miR5303,stu-miR5303f,	1314	Q9LD45	BI1_ARATH	247	37	741	5	237	235	174	209	74.0426	768	6.81603e-98	Bax inhibitor 1 OS=Arabidopsis thaliana GN=BI-1 PE=1 SV=1	Q9MBD8	BI1_ORYSJ	249	34	741	1	238	238	163	201	68.4874	676	3.81894e-84	Bax inhibitor 1 OS=Oryza sativa subsp. japonica GN=BI1 PE=2 SV=1	Q9IA79	BI1_PAROL	237	82	732	9	228	221	101	144	45.7014	374	5.45699e-40	Probable Bax inhibitor 1 OS=Paralichthys olivaceus GN=tmbim6 PE=2 SV=1	P55061
261	sly-miR397	comp34921_c0		comp53874_c0	nta-miR156g,	1567	A8N0V8	GET3_COPC7	326	146	1096	2	322	328	191	240	58.2317	889	9.8706e-114	ATPase GET3 OS=Coprinopsis cinerea (strain Okayama-7 / 130 / ATCC MYA-4618 / FGSC 9003) GN=GET3 PE=3 SV=1	A7RQM5	ASNA_NEMVE	334	137	1096	7	333	328	185	238	56.4024	889	1.27161e-113	ATPase ASNA1 homolog OS=Nematostella vectensis GN=v1g161623 PE=3 SV=1	Q8T662	ASNA_DICDI	329	161	1102	7	319	322	180	240	55.9006	862	1.06949e-109	ATPase ASNA1 homolog OS=Dictyostelium discoideum GN=arsA PE=1 SV=1	P0CM24
262	sly-miR397	comp364914_c0
263	sly-miR397	comp37439_c0
264	sly-miR397	comp47122_c0
265	sly-miR397	comp53528_c0
266	sly-miR397	comp58123_c0
267	sly-miR397	comp59225_c0
268	sly-miR397	comp59242_c0
269	sly-miR397	comp61334_c0
270	sly-miR397	comp62359_c0
271	sly-miR397	comp63934_c0
272	sly-miR397	comp64317_c0
273	sly-miR397	comp64754_c0
274	sly-miR397	comp71260_c0
275	sly-miR397	comp874659_c0
276	sly-miR399	comp315001_c0
277	sly-miR399	comp33860_c0
278	sly-miR399	comp64653_c0
279	sly-miR399	comp66367_c0
280	sly-miR482a	comp33095_c0
281	sly-miR482a	comp55697_c0
282	sly-miR482a	comp63329_c0
283	sly-miR482a	comp63429_c0
284	sly-miR482a	comp64271_c0
285	sly-miR482a	comp65774_c0
286	sly-miR482a	comp66995_c1
287	sly-miR5300	comp18781_c0
288	sly-miR5301	comp157721_c0
289	sly-miR5301	comp45370_c0
290	sly-miR5301	comp61204_c0
291	sly-miR5301	comp71227_c0
292	sly-miR5303	comp102858_c0
293	sly-miR5303	comp108377_c0
294	sly-miR5303	comp13167_c0
295	sly-miR5303	comp131788_c0
296	sly-miR5303	comp13520_c0
297	sly-miR5303	comp14091_c0
298	sly-miR5303	comp145801_c0
299	sly-miR5303	comp149698_c0
300	sly-miR5303	comp185568_c0
301	sly-miR5303	comp188523_c0
302	sly-miR5303	comp193917_c0
303	sly-miR5303	comp19946_c0
304	sly-miR5303	comp20890_c0
305	sly-miR5303	comp21310_c0
306	sly-miR5303	comp21344_c0
307	sly-miR5303	comp214236_c0
308	sly-miR5303	comp22195_c0
309	sly-miR5303	comp233406_c0
310	sly-miR5303	comp23676_c0
311	sly-miR5303	comp24007_c0
312	sly-miR5303	comp26484_c0
313	sly-miR5303	comp28291_c0
314	sly-miR5303	comp28353_c0
315	sly-miR5303	comp29564_c0
316	sly-miR5303	comp29973_c0
317	sly-miR5303	comp29973_c1
318	sly-miR5303	comp30171_c0
319	sly-miR5303	comp30809_c0
320	sly-miR5303	comp314441_c0
321	sly-miR5303	comp31786_c0
322	sly-miR5303	comp319479_c0
323	sly-miR5303	comp322601_c0
324	sly-miR5303	comp33928_c0
325	sly-miR5303	comp340874_c0
326	sly-miR5303	comp34857_c0
327	sly-miR5303	comp35124_c0
328	sly-miR5303	comp352700_c0
329	sly-miR5303	comp35484_c0
330	sly-miR5303	comp356971_c0
331	sly-miR5303	comp36295_c0
332	sly-miR5303	comp36333_c0
333	sly-miR5303	comp36571_c0
334	sly-miR5303	comp36713_c0
335	sly-miR5303	comp369167_c0
336	sly-miR5303	comp37406_c0
337	sly-miR5303	comp37629_c0
338	sly-miR5303	comp38108_c0
339	sly-miR5303	comp38874_c0
340	sly-miR5303	comp39025_c0
341	sly-miR5303	comp39711_c0
342	sly-miR5303	comp40215_c0
343	sly-miR5303	comp40927_c0
344	sly-miR5303	comp41380_c1
345	sly-miR5303	comp41831_c0
346	sly-miR5303	comp418329_c0
347	sly-miR5303	comp42012_c0
348	sly-miR5303	comp43263_c0
349	sly-miR5303	comp43372_c0
350	sly-miR5303	comp43608_c0
351	sly-miR5303	comp44168_c0
352	sly-miR5303	comp44829_c0
353	sly-miR5303	comp46249_c0
354	sly-miR5303	comp46537_c0
355	sly-miR5303	comp47078_c0
356	sly-miR5303	comp47656_c0
357	sly-miR5303	comp47808_c0
358	sly-miR5303	comp48863_c0
359	sly-miR5303	comp49788_c0
360	sly-miR5303	comp50524_c0
361	sly-miR5303	comp505290_c0
362	sly-miR5303	comp50821_c0
363	sly-miR5303	comp51236_c0
364	sly-miR5303	comp51267_c0
365	sly-miR5303	comp51400_c0
366	sly-miR5303	comp51959_c0
367	sly-miR5303	comp52756_c0
368	sly-miR5303	comp53037_c0
369	sly-miR5303	comp53213_c0
370	sly-miR5303	comp53636_c0
371	sly-miR5303	comp53888_c0
372	sly-miR5303	comp54624_c0
373	sly-miR5303	comp54673_c0
374	sly-miR5303	comp54761_c0
375	sly-miR5303	comp54918_c0
376	sly-miR5303	comp55801_c0
377	sly-miR5303	comp55895_c0
378	sly-miR5303	comp56093_c0
379	sly-miR5303	comp56679_c0
380	sly-miR5303	comp56843_c0
381	sly-miR5303	comp57045_c0
382	sly-miR5303	comp57294_c0
383	sly-miR5303	comp57426_c0
384	sly-miR5303	comp57677_c0
385	sly-miR5303	comp58076_c0
386	sly-miR5303	comp58131_c0
387	sly-miR5303	comp58375_c0
388	sly-miR5303	comp586275_c0
389	sly-miR5303	comp58765_c0
390	sly-miR5303	comp59213_c0
391	sly-miR5303	comp59656_c0
392	sly-miR5303	comp59965_c1
393	sly-miR5303	comp602610_c0
394	sly-miR5303	comp60315_c0
395	sly-miR5303	comp60454_c0
396	sly-miR5303	comp60484_c2
397	sly-miR5303	comp606520_c0
398	sly-miR5303	comp60916_c0
399	sly-miR5303	comp61190_c0
400	sly-miR5303	comp61310_c0
401	sly-miR5303	comp61326_c0
402	sly-miR5303	comp61587_c0
403	sly-miR5303	comp61708_c0
404	sly-miR5303	comp618566_c0
405	sly-miR5303	comp62036_c0
406	sly-miR5303	comp62478_c0
407	sly-miR5303	comp62787_c0
408	sly-miR5303	comp63467_c0
409	sly-miR5303	comp63627_c0
410	sly-miR5303	comp64500_c0
411	sly-miR5303	comp64809_c0
412	sly-miR5303	comp64824_c0
413	sly-miR5303	comp64824_c2
414	sly-miR5303	comp64824_c3
415	sly-miR5303	comp65247_c1
416	sly-miR5303	comp65326_c1
417	sly-miR5303	comp65709_c0
418	sly-miR5303	comp65937_c0
419	sly-miR5303	comp65991_c0
420	sly-miR5303	comp66254_c0
421	sly-miR5303	comp66360_c1
422	sly-miR5303	comp66505_c2
423	sly-miR5303	comp66505_c3
424	sly-miR5303	comp66536_c0
425	sly-miR5303	comp66564_c1
426	sly-miR5303	comp66768_c0
427	sly-miR5303	comp66962_c0
428	sly-miR5303	comp673538_c0
429	sly-miR5303	comp676351_c0
430	sly-miR5303	comp73286_c0
431	sly-miR5303	comp733_c0
432	sly-miR5303	comp74356_c0
433	sly-miR5303	comp929337_c0
434	sly-miR6024	comp164463_c0
435	sly-miR6024	comp181588_c0
436	sly-miR6024	comp18781_c0
437	sly-miR6024	comp19958_c0
438	sly-miR6024	comp252670_c0
439	sly-miR6024	comp482456_c0
440	sly-miR6024	comp58188_c0
441	sly-miR6024	comp59309_c1
442	sly-miR6024	comp59393_c0
443	sly-miR6024	comp61178_c0
444	sly-miR6024	comp64271_c0
445	sly-miR6024	comp64327_c0
446	sly-miR6024	comp64962_c0
447	sly-miR6024	comp66068_c0
448	sly-miR6024	comp66250_c0
449	sly-miR6024	comp66750_c0
450	sly-miR6024	comp66902_c0
451	sly-miR6024	comp66948_c0
452	sly-miR6024	comp88193_c0
453	stu-miR156f-5p	comp146334_c0
454	stu-miR156f-5p	comp182673_c0
455	stu-miR156f-5p	comp309702_c0
456	stu-miR156f-5p	comp32995_c0
457	stu-miR156f-5p	comp35291_c0
458	stu-miR156f-5p	comp48536_c0
459	stu-miR156f-5p	comp49188_c0
460	stu-miR156f-5p	comp52278_c0
461	stu-miR156f-5p	comp53758_c0
462	stu-miR156f-5p	comp54887_c0
463	stu-miR156f-5p	comp55398_c0
464	stu-miR156f-5p	comp58287_c0
465	stu-miR156f-5p	comp59053_c0
466	stu-miR156f-5p	comp60056_c0
467	stu-miR156f-5p	comp60176_c0
468	stu-miR156f-5p	comp65179_c0
469	stu-miR156f-5p	comp65192_c0
470	stu-miR156f-5p	comp71382_c0
471	stu-miR156f-5p	comp86432_c0
472	stu-miR156f-5p	comp90295_c0
473	stu-miR156f-5p	comp95664_c0
474	stu-miR156h-3p	comp27090_c0
475	stu-miR156h-3p	comp364330_c0
476	stu-miR162a-5p	comp356265_c0
477	stu-miR162a-5p	comp50426_c0
478	stu-miR162a-5p	comp9848_c0
479	stu-miR166a-5p	comp50303_c0
480	stu-miR166b	comp14117_c0
481	stu-miR166b	comp18747_c0
482	stu-miR166b	comp63565_c0
483	stu-miR172c-3p	comp102671_c0
484	stu-miR172c-3p	comp117029_c0
485	stu-miR172c-3p	comp165582_c0
486	stu-miR172c-3p	comp18783_c0
487	stu-miR172c-3p	comp23712_c0
488	stu-miR172c-3p	comp258602_c0
489	stu-miR172c-3p	comp310213_c0
490	stu-miR172c-3p	comp31999_c0
491	stu-miR172c-3p	comp41934_c0
492	stu-miR172c-3p	comp47329_c0
493	stu-miR172c-3p	comp49291_c0
494	stu-miR172c-3p	comp49961_c0
495	stu-miR172c-3p	comp50426_c0
496	stu-miR172c-3p	comp50804_c0
497	stu-miR172c-3p	comp51774_c0
498	stu-miR172c-3p	comp52004_c0
499	stu-miR172c-3p	comp52737_c0
500	stu-miR172c-3p	comp52737_c2
501	stu-miR172c-3p	comp53297_c0
502	stu-miR172c-3p	comp57203_c0
503	stu-miR172c-3p	comp57229_c0
504	stu-miR172c-3p	comp57354_c0
505	stu-miR172c-3p	comp57481_c0
506	stu-miR172c-3p	comp57799_c0
507	stu-miR172c-3p	comp58901_c0
508	stu-miR172c-3p	comp59176_c1
509	stu-miR172c-3p	comp59787_c0
510	stu-miR172c-3p	comp60157_c0
511	stu-miR172c-3p	comp61995_c0
512	stu-miR172c-3p	comp62513_c1
513	stu-miR172c-3p	comp62805_c0
514	stu-miR172c-3p	comp63537_c0
515	stu-miR172c-3p	comp63543_c0
516	stu-miR172c-3p	comp656220_c0
517	stu-miR172c-3p	comp65953_c0
518	stu-miR172c-3p	comp66119_c1
519	stu-miR172c-3p	comp67088_c0
520	stu-miR172d-3p	comp18783_c0
521	stu-miR172d-3p	comp287239_c0
522	stu-miR172d-3p	comp310213_c0
523	stu-miR172d-3p	comp41934_c0
524	stu-miR172d-3p	comp50804_c0
525	stu-miR172d-3p	comp52004_c0
526	stu-miR172d-3p	comp52737_c0
527	stu-miR172d-3p	comp52737_c2
528	stu-miR172d-3p	comp53297_c0
529	stu-miR172d-3p	comp59176_c1
530	stu-miR172d-3p	comp62513_c1
531	stu-miR172d-3p	comp63537_c0
532	stu-miR172d-3p	comp63543_c0
533	stu-miR1919-5p	comp48983_c0
534	stu-miR1919-5p	comp63951_c0
535	stu-miR319b	comp34575_c0
536	stu-miR319b	comp425352_c0
537	stu-miR319b	comp44748_c0
538	stu-miR319b	comp50601_c0
539	stu-miR319b	comp54428_c0
540	stu-miR319b	comp58456_c0
541	stu-miR319b	comp62344_c0
542	stu-miR319b	comp63434_c0
543	stu-miR319b	comp67101_c0
544	stu-miR482c	comp55825_c0
545	stu-miR482c	comp64271_c0
546	stu-miR482c	comp64718_c0
547	stu-miR5303c	comp14091_c0
548	stu-miR5303c	comp185568_c0
549	stu-miR5303c	comp188523_c0
550	stu-miR5303c	comp193917_c0
551	stu-miR5303c	comp21344_c0
552	stu-miR5303c	comp214236_c0
553	stu-miR5303c	comp23690_c0
554	stu-miR5303c	comp26484_c0
555	stu-miR5303c	comp27900_c0
556	stu-miR5303c	comp29564_c0
557	stu-miR5303c	comp32111_c0
558	stu-miR5303c	comp33805_c0
559	stu-miR5303c	comp34426_c0
560	stu-miR5303c	comp37406_c0
561	stu-miR5303c	comp38760_c0
562	stu-miR5303c	comp38962_c0
563	stu-miR5303c	comp39070_c0
564	stu-miR5303c	comp39149_c0
565	stu-miR5303c	comp418329_c0
566	stu-miR5303c	comp46537_c0
567	stu-miR5303c	comp47808_c0
568	stu-miR5303c	comp49788_c0
569	stu-miR5303c	comp50111_c0
570	stu-miR5303c	comp51664_c0
571	stu-miR5303c	comp54165_c0
572	stu-miR5303c	comp54761_c0
573	stu-miR5303c	comp56720_c0
574	stu-miR5303c	comp59656_c0
575	stu-miR5303c	comp606520_c0
576	stu-miR5303c	comp60916_c0
577	stu-miR5303c	comp61587_c0
578	stu-miR5303c	comp618566_c0
579	stu-miR5303c	comp62036_c0
580	stu-miR5303c	comp62412_c0
581	stu-miR5303c	comp62870_c0
582	stu-miR5303c	comp63587_c0
583	stu-miR5303c	comp63627_c0
584	stu-miR5303c	comp64824_c0
585	stu-miR5303c	comp65665_c1
586	stu-miR5303c	comp66339_c0
587	stu-miR5303c	comp66505_c2
588	stu-miR5303c	comp66564_c1
589	stu-miR5303c	comp66768_c0
590	stu-miR5303c	comp718_c0
591	stu-miR5303c	comp81525_c0
592	stu-miR5303f	comp131788_c0
593	stu-miR5303f	comp14048_c0
594	stu-miR5303f	comp140981_c0
595	stu-miR5303f	comp155590_c0
596	stu-miR5303f	comp1573_c0
597	stu-miR5303f	comp214512_c0
598	stu-miR5303f	comp23690_c0
599	stu-miR5303f	comp23801_c0
600	stu-miR5303f	comp28286_c0
601	stu-miR5303f	comp314441_c0
602	stu-miR5303f	comp31968_c0
603	stu-miR5303f	comp322601_c0
604	stu-miR5303f	comp34426_c0
605	stu-miR5303f	comp35484_c0
606	stu-miR5303f	comp36333_c0
607	stu-miR5303f	comp37086_c0
608	stu-miR5303f	comp373122_c0
609	stu-miR5303f	comp38760_c0
610	stu-miR5303f	comp38962_c0
611	stu-miR5303f	comp39070_c0
612	stu-miR5303f	comp39149_c0
613	stu-miR5303f	comp44231_c0
614	stu-miR5303f	comp46249_c0
615	stu-miR5303f	comp46449_c0
616	stu-miR5303f	comp48151_c0
617	stu-miR5303f	comp50111_c0
618	stu-miR5303f	comp53115_c0
619	stu-miR5303f	comp53636_c0
620	stu-miR5303f	comp54874_c0
621	stu-miR5303f	comp56093_c0
622	stu-miR5303f	comp56120_c0
623	stu-miR5303f	comp58101_c0
624	stu-miR5303f	comp59603_c0
625	stu-miR5303f	comp60484_c2
626	stu-miR5303f	comp61273_c0
627	stu-miR5303f	comp61587_c0
628	stu-miR5303f	comp63855_c0
629	stu-miR5303f	comp64258_c0
630	stu-miR5303f	comp64718_c0
631	stu-miR5303f	comp654580_c0
632	stu-miR5303f	comp65665_c1
633	stu-miR5303f	comp66060_c0
634	stu-miR5303f	comp66327_c0
635	stu-miR5303f	comp66505_c2
636	stu-miR5303f	comp66678_c0
637	stu-miR5303f	comp66768_c0
638	stu-miR5303f	comp81525_c0
639	stu-miR5303g	comp108377_c0
640	stu-miR5303g	comp13167_c0
641	stu-miR5303g	comp131788_c0
642	stu-miR5303g	comp14048_c0
643	stu-miR5303g	comp14091_c0
644	stu-miR5303g	comp145801_c0
645	stu-miR5303g	comp185568_c0
646	stu-miR5303g	comp188523_c0
647	stu-miR5303g	comp193917_c0
648	stu-miR5303g	comp214236_c0
649	stu-miR5303g	comp233406_c0
650	stu-miR5303g	comp29564_c0
651	stu-miR5303g	comp29973_c0
652	stu-miR5303g	comp29973_c1
653	stu-miR5303g	comp314441_c0
654	stu-miR5303g	comp32680_c0
655	stu-miR5303g	comp32876_c0
656	stu-miR5303g	comp33928_c0
657	stu-miR5303g	comp340874_c0
658	stu-miR5303g	comp34857_c0
659	stu-miR5303g	comp35124_c0
660	stu-miR5303g	comp352700_c0
661	stu-miR5303g	comp35484_c0
662	stu-miR5303g	comp36295_c0
663	stu-miR5303g	comp36333_c0
664	stu-miR5303g	comp37406_c0
665	stu-miR5303g	comp37629_c0
666	stu-miR5303g	comp38874_c0
667	stu-miR5303g	comp39711_c0
668	stu-miR5303g	comp40215_c0
669	stu-miR5303g	comp40927_c0
670	stu-miR5303g	comp41380_c1
671	stu-miR5303g	comp41831_c0
672	stu-miR5303g	comp42012_c0
673	stu-miR5303g	comp43372_c0
674	stu-miR5303g	comp43608_c0
675	stu-miR5303g	comp44168_c0
676	stu-miR5303g	comp44829_c0
677	stu-miR5303g	comp46537_c0
678	stu-miR5303g	comp46642_c0
679	stu-miR5303g	comp47808_c0
680	stu-miR5303g	comp48863_c0
681	stu-miR5303g	comp50524_c0
682	stu-miR5303g	comp51236_c0
683	stu-miR5303g	comp51400_c0
684	stu-miR5303g	comp51664_c0
685	stu-miR5303g	comp51959_c0
686	stu-miR5303g	comp52756_c0
687	stu-miR5303g	comp53888_c0
688	stu-miR5303g	comp54673_c0
689	stu-miR5303g	comp54918_c0
690	stu-miR5303g	comp55895_c0
691	stu-miR5303g	comp57045_c0
692	stu-miR5303g	comp57426_c0
693	stu-miR5303g	comp58076_c0
694	stu-miR5303g	comp58131_c0
695	stu-miR5303g	comp58765_c0
696	stu-miR5303g	comp59497_c0
697	stu-miR5303g	comp602610_c0
698	stu-miR5303g	comp60916_c0
699	stu-miR5303g	comp61237_c0
700	stu-miR5303g	comp61310_c0
701	stu-miR5303g	comp61326_c0
702	stu-miR5303g	comp61587_c0
703	stu-miR5303g	comp61708_c0
704	stu-miR5303g	comp618566_c0
705	stu-miR5303g	comp62036_c0
706	stu-miR5303g	comp62478_c0
707	stu-miR5303g	comp62787_c0
708	stu-miR5303g	comp63467_c0
709	stu-miR5303g	comp63627_c0
710	stu-miR5303g	comp64275_c0
711	stu-miR5303g	comp64500_c0
712	stu-miR5303g	comp64809_c0
713	stu-miR5303g	comp64824_c2
714	stu-miR5303g	comp64824_c3
715	stu-miR5303g	comp65247_c1
716	stu-miR5303g	comp65326_c1
717	stu-miR5303g	comp65709_c0
718	stu-miR5303g	comp66360_c1
719	stu-miR5303g	comp66505_c1
720	stu-miR5303g	comp66505_c2
721	stu-miR5303g	comp66536_c0
722	stu-miR5303g	comp73286_c0
723	stu-miR5303g	comp733_c0
724	stu-miR5303g	comp74356_c0
725	stu-miR5303g	comp81525_c0
726	stu-miR5303h	comp102858_c0
727	stu-miR5303h	comp13167_c0
728	stu-miR5303h	comp131788_c0
729	stu-miR5303h	comp13520_c0
730	stu-miR5303h	comp140432_c0
731	stu-miR5303h	comp14048_c0
732	stu-miR5303h	comp155590_c0
733	stu-miR5303h	comp173414_c0
734	stu-miR5303h	comp185568_c0
735	stu-miR5303h	comp193917_c0
736	stu-miR5303h	comp233406_c0
737	stu-miR5303h	comp24688_c0
738	stu-miR5303h	comp29564_c0
739	stu-miR5303h	comp29973_c1
740	stu-miR5303h	comp30171_c0
741	stu-miR5303h	comp314441_c0
742	stu-miR5303h	comp322601_c0
743	stu-miR5303h	comp32680_c0
744	stu-miR5303h	comp32876_c0
745	stu-miR5303h	comp33928_c0
746	stu-miR5303h	comp340874_c0
747	stu-miR5303h	comp35124_c0
748	stu-miR5303h	comp352700_c0
749	stu-miR5303h	comp36295_c0
750	stu-miR5303h	comp36333_c0
751	stu-miR5303h	comp36713_c0
752	stu-miR5303h	comp369167_c0
753	stu-miR5303h	comp37629_c0
754	stu-miR5303h	comp38108_c0
755	stu-miR5303h	comp40348_c0
756	stu-miR5303h	comp40927_c0
757	stu-miR5303h	comp41380_c1
758	stu-miR5303h	comp43608_c0
759	stu-miR5303h	comp43806_c0
760	stu-miR5303h	comp44019_c0
761	stu-miR5303h	comp44168_c0
762	stu-miR5303h	comp44829_c0
763	stu-miR5303h	comp46537_c0
764	stu-miR5303h	comp47808_c0
765	stu-miR5303h	comp48863_c0
766	stu-miR5303h	comp50048_c0
767	stu-miR5303h	comp50524_c0
768	stu-miR5303h	comp51236_c0
769	stu-miR5303h	comp51400_c0
770	stu-miR5303h	comp51959_c0
771	stu-miR5303h	comp52756_c0
772	stu-miR5303h	comp53888_c0
773	stu-miR5303h	comp54673_c0
774	stu-miR5303h	comp57426_c0
775	stu-miR5303h	comp58131_c0
776	stu-miR5303h	comp58765_c0
777	stu-miR5303h	comp59965_c1
778	stu-miR5303h	comp602610_c0
779	stu-miR5303h	comp60484_c2
780	stu-miR5303h	comp60916_c0
781	stu-miR5303h	comp61094_c0
782	stu-miR5303h	comp61237_c0
783	stu-miR5303h	comp61326_c0
784	stu-miR5303h	comp61587_c0
785	stu-miR5303h	comp618566_c0
786	stu-miR5303h	comp62036_c0
787	stu-miR5303h	comp62787_c0
788	stu-miR5303h	comp63467_c0
789	stu-miR5303h	comp63627_c0
790	stu-miR5303h	comp64809_c0
791	stu-miR5303h	comp64824_c2
792	stu-miR5303h	comp64824_c3
793	stu-miR5303h	comp65326_c1
794	stu-miR5303h	comp65709_c0
795	stu-miR5303h	comp66360_c1
796	stu-miR5303h	comp66505_c1
797	stu-miR5303h	comp66505_c2
798	stu-miR5303h	comp66536_c0
799	stu-miR5303h	comp66768_c0
800	stu-miR5303h	comp66830_c0
801	stu-miR5303h	comp73286_c0
802	stu-miR5303h	comp733_c0
803	stu-miR5303h	comp74356_c0
804	stu-miR5303h	comp81525_c0
805	stu-miR5303j	comp108377_c0
806	stu-miR5303j	comp13167_c0
807	stu-miR5303j	comp131788_c0
808	stu-miR5303j	comp13520_c0
809	stu-miR5303j	comp14048_c0
810	stu-miR5303j	comp14091_c0
811	stu-miR5303j	comp145801_c0
812	stu-miR5303j	comp185568_c0
813	stu-miR5303j	comp188523_c0
814	stu-miR5303j	comp214236_c0
815	stu-miR5303j	comp233406_c0
816	stu-miR5303j	comp29564_c0
817	stu-miR5303j	comp29973_c1
818	stu-miR5303j	comp314441_c0
819	stu-miR5303j	comp32680_c0
820	stu-miR5303j	comp33928_c0
821	stu-miR5303j	comp340874_c0
822	stu-miR5303j	comp34857_c0
823	stu-miR5303j	comp35124_c0
824	stu-miR5303j	comp352700_c0
825	stu-miR5303j	comp35484_c0
826	stu-miR5303j	comp36295_c0
827	stu-miR5303j	comp36333_c0
828	stu-miR5303j	comp369167_c0
829	stu-miR5303j	comp37406_c0
830	stu-miR5303j	comp37629_c0
831	stu-miR5303j	comp38108_c0
832	stu-miR5303j	comp38874_c0
833	stu-miR5303j	comp39711_c0
834	stu-miR5303j	comp40215_c0
835	stu-miR5303j	comp40387_c0
836	stu-miR5303j	comp41380_c1
837	stu-miR5303j	comp41831_c0
838	stu-miR5303j	comp42012_c0
839	stu-miR5303j	comp43372_c0
840	stu-miR5303j	comp43608_c0
841	stu-miR5303j	comp44168_c0
842	stu-miR5303j	comp44829_c0
843	stu-miR5303j	comp46537_c0
844	stu-miR5303j	comp46642_c0
845	stu-miR5303j	comp47808_c0
846	stu-miR5303j	comp48863_c0
847	stu-miR5303j	comp50048_c0
848	stu-miR5303j	comp50524_c0
849	stu-miR5303j	comp51236_c0
850	stu-miR5303j	comp51400_c0
851	stu-miR5303j	comp51664_c0
852	stu-miR5303j	comp51959_c0
853	stu-miR5303j	comp52756_c0
854	stu-miR5303j	comp53888_c0
855	stu-miR5303j	comp54673_c0
856	stu-miR5303j	comp54918_c0
857	stu-miR5303j	comp57426_c0
858	stu-miR5303j	comp58076_c0
859	stu-miR5303j	comp58765_c0
860	stu-miR5303j	comp59497_c0
861	stu-miR5303j	comp602610_c0
862	stu-miR5303j	comp60916_c0
863	stu-miR5303j	comp61237_c0
864	stu-miR5303j	comp61310_c0
865	stu-miR5303j	comp61326_c0
866	stu-miR5303j	comp61587_c0
867	stu-miR5303j	comp61708_c0
868	stu-miR5303j	comp618566_c0
869	stu-miR5303j	comp62036_c0
870	stu-miR5303j	comp62478_c0
871	stu-miR5303j	comp63467_c0
872	stu-miR5303j	comp63627_c0
873	stu-miR5303j	comp64500_c0
874	stu-miR5303j	comp64809_c0
875	stu-miR5303j	comp64824_c2
876	stu-miR5303j	comp65247_c1
877	stu-miR5303j	comp65709_c0
878	stu-miR5303j	comp66360_c1
879	stu-miR5303j	comp66505_c2
880	stu-miR5303j	comp66536_c0
881	stu-miR5303j	comp66768_c0
882	stu-miR5303j	comp73286_c0
883	stu-miR5303j	comp733_c0
884	stu-miR5303j	comp74356_c0
885	stu-miR5303j	comp81525_c0
886	stu-miR530	comp26522_c0
887	stu-miR530	comp32669_c0
888	stu-miR530	comp47850_c0
889	stu-miR530	comp52627_c0
890	stu-miR530	comp60799_c0
891	stu-miR530	comp62770_c0
892	stu-miR530	comp62797_c0
893	stu-miR530	comp63757_c0
894	stu-miR6022	comp264907_c0
895	stu-miR6022	comp33811_c0
896	stu-miR6022	comp50819_c0
897	stu-miR6022	comp66776_c0
898	stu-miR6024-3p	comp164463_c0
899	stu-miR6024-3p	comp18781_c0
900	stu-miR6024-3p	comp19958_c0
901	stu-miR6024-3p	comp21556_c0
902	stu-miR6024-3p	comp252670_c0
903	stu-miR6024-3p	comp25449_c0
904	stu-miR6024-3p	comp43750_c0
905	stu-miR6024-3p	comp50634_c0
906	stu-miR6024-3p	comp53158_c0
907	stu-miR6024-3p	comp58188_c0
908	stu-miR6024-3p	comp59393_c0
909	stu-miR6024-3p	comp61178_c0
910	stu-miR6024-3p	comp64271_c0
911	stu-miR6024-3p	comp64327_c0
912	stu-miR6024-3p	comp64962_c0
913	stu-miR6024-3p	comp65709_c0
914	stu-miR6024-3p	comp66068_c0
915	stu-miR6024-3p	comp66250_c0
916	stu-miR6024-3p	comp66560_c0
917	stu-miR6024-3p	comp66590_c0
918	stu-miR6024-3p	comp66728_c1
919	stu-miR6024-3p	comp66750_c0
920	stu-miR6024-3p	comp66902_c0
921	stu-miR6024-3p	comp66948_c0
922	stu-miR6024-3p	comp88193_c0
923	stu-miR7997a	comp108377_c0
924	stu-miR7997a	comp1120_c0
925	stu-miR7997a	comp130910_c0
926	stu-miR7997a	comp131788_c0
927	stu-miR7997a	comp140432_c0
928	stu-miR7997a	comp159216_c0
929	stu-miR7997a	comp17352_c0
930	stu-miR7997a	comp184630_c0
931	stu-miR7997a	comp19302_c0
932	stu-miR7997a	comp216670_c0
933	stu-miR7997a	comp222531_c0
934	stu-miR7997a	comp2229_c0
935	stu-miR7997a	comp22802_c0
936	stu-miR7997a	comp228745_c0
937	stu-miR7997a	comp23299_c0
938	stu-miR7997a	comp23690_c0
939	stu-miR7997a	comp24744_c0
940	stu-miR7997a	comp29327_c0
941	stu-miR7997a	comp30102_c0
942	stu-miR7997a	comp30730_c0
943	stu-miR7997a	comp30801_c0
944	stu-miR7997a	comp30809_c0
945	stu-miR7997a	comp31364_c0
946	stu-miR7997a	comp32290_c0
947	stu-miR7997a	comp32680_c0
948	stu-miR7997a	comp33184_c0
949	stu-miR7997a	comp33197_c0
950	stu-miR7997a	comp33829_c0
951	stu-miR7997a	comp33928_c0
952	stu-miR7997a	comp34051_c0
953	stu-miR7997a	comp34456_c0
954	stu-miR7997a	comp35484_c0
955	stu-miR7997a	comp354903_c0
956	stu-miR7997a	comp37086_c0
957	stu-miR7997a	comp372269_c0
958	stu-miR7997a	comp37396_c0
959	stu-miR7997a	comp37629_c0
960	stu-miR7997a	comp38108_c0
961	stu-miR7997a	comp38489_c0
962	stu-miR7997a	comp38667_c0
963	stu-miR7997a	comp38760_c0
964	stu-miR7997a	comp39070_c0
965	stu-miR7997a	comp39149_c0
966	stu-miR7997a	comp40215_c0
967	stu-miR7997a	comp446410_c0
968	stu-miR7997a	comp44829_c0
969	stu-miR7997a	comp450236_c0
970	stu-miR7997a	comp47088_c0
971	stu-miR7997a	comp47808_c0
972	stu-miR7997a	comp47889_c0
973	stu-miR7997a	comp48151_c0
974	stu-miR7997a	comp49788_c0
975	stu-miR7997a	comp50519_c0
976	stu-miR7997a	comp51216_c0
977	stu-miR7997a	comp51400_c0
978	stu-miR7997a	comp52247_c0
979	stu-miR7997a	comp52300_c0
980	stu-miR7997a	comp52954_c0
981	stu-miR7997a	comp53994_c0
982	stu-miR7997a	comp5474_c0
983	stu-miR7997a	comp54874_c0
984	stu-miR7997a	comp55730_c0
985	stu-miR7997a	comp55933_c0
986	stu-miR7997a	comp56120_c0
987	stu-miR7997a	comp56712_c0
988	stu-miR7997a	comp56989_c0
989	stu-miR7997a	comp57161_c0
990	stu-miR7997a	comp57202_c0
991	stu-miR7997a	comp57222_c0
992	stu-miR7997a	comp57296_c0
993	stu-miR7997a	comp57472_c0
994	stu-miR7997a	comp58375_c0
995	stu-miR7997a	comp58796_c0
996	stu-miR7997a	comp59179_c1
997	stu-miR7997a	comp606520_c0
998	stu-miR7997a	comp61923_c1
999	stu-miR7997a	comp62478_c0
1000	stu-miR7997a	comp62787_c0
1001	stu-miR7997a	comp63801_c0
1002	stu-miR7997a	comp63907_c0
1003	stu-miR7997a	comp64275_c0
1004	stu-miR7997a	comp64500_c0
1005	stu-miR7997a	comp64718_c0
1006	stu-miR7997a	comp64809_c0
1007	stu-miR7997a	comp64824_c0
1008	stu-miR7997a	comp65247_c1
1009	stu-miR7997a	comp65282_c0
1010	stu-miR7997a	comp65665_c1
1011	stu-miR7997a	comp65779_c1
1012	stu-miR7997a	comp66060_c0
1013	stu-miR7997a	comp66140_c0
1014	stu-miR7997a	comp66327_c0
1015	stu-miR7997a	comp66445_c0
1016	stu-miR7997a	comp66564_c1
1017	stu-miR7997a	comp66699_c0
1018	stu-miR7997a	comp676351_c0
1019	stu-miR7997a	comp741186_c0
1020	stu-miR7997a	comp74356_c0
1021	stu-miR7997a	comp81525_c0
1022	stu-miR7997a	comp822796_c0
1023	stu-miR7997c	comp130910_c0
1024	stu-miR7997c	comp131788_c0
1025	stu-miR7997c	comp140432_c0
1026	stu-miR7997c	comp1573_c0
1027	stu-miR7997c	comp159216_c0
1028	stu-miR7997c	comp17352_c0
1029	stu-miR7997c	comp184630_c0
1030	stu-miR7997c	comp19302_c0
1031	stu-miR7997c	comp211963_c0
1032	stu-miR7997c	comp216670_c0
1033	stu-miR7997c	comp2229_c0
1034	stu-miR7997c	comp228745_c0
1035	stu-miR7997c	comp23299_c0
1036	stu-miR7997c	comp24744_c0
1037	stu-miR7997c	comp256619_c0
1038	stu-miR7997c	comp30801_c0
1039	stu-miR7997c	comp30809_c0
1040	stu-miR7997c	comp31364_c0
1041	stu-miR7997c	comp32680_c0
1042	stu-miR7997c	comp33184_c0
1043	stu-miR7997c	comp33197_c0
1044	stu-miR7997c	comp33928_c0
1045	stu-miR7997c	comp34051_c0
1046	stu-miR7997c	comp34426_c0
1047	stu-miR7997c	comp34857_c0
1048	stu-miR7997c	comp36295_c0
1049	stu-miR7997c	comp37086_c0
1050	stu-miR7997c	comp372269_c0
1051	stu-miR7997c	comp37396_c0
1052	stu-miR7997c	comp37629_c0
1053	stu-miR7997c	comp38108_c0
1054	stu-miR7997c	comp39070_c0
1055	stu-miR7997c	comp39149_c0
1056	stu-miR7997c	comp39794_c0
1057	stu-miR7997c	comp40215_c0
1058	stu-miR7997c	comp446410_c0
1059	stu-miR7997c	comp44829_c0
1060	stu-miR7997c	comp47808_c0
1061	stu-miR7997c	comp47842_c0
1062	stu-miR7997c	comp47889_c0
1063	stu-miR7997c	comp48151_c0
1064	stu-miR7997c	comp49788_c0
1065	stu-miR7997c	comp50040_c0
1066	stu-miR7997c	comp50683_c0
1067	stu-miR7997c	comp51216_c0
1068	stu-miR7997c	comp51400_c0
1069	stu-miR7997c	comp52759_c0
1070	stu-miR7997c	comp54874_c0
1071	stu-miR7997c	comp55730_c0
1072	stu-miR7997c	comp56120_c0
1073	stu-miR7997c	comp56712_c0
1074	stu-miR7997c	comp57222_c0
1075	stu-miR7997c	comp57472_c0
1076	stu-miR7997c	comp58375_c0
1077	stu-miR7997c	comp61237_c0
1078	stu-miR7997c	comp61923_c1
1079	stu-miR7997c	comp62478_c0
1080	stu-miR7997c	comp62787_c0
1081	stu-miR7997c	comp63907_c0
1082	stu-miR7997c	comp64500_c0
1083	stu-miR7997c	comp64718_c0
1084	stu-miR7997c	comp64809_c0
1085	stu-miR7997c	comp64824_c0
1086	stu-miR7997c	comp65247_c1
1087	stu-miR7997c	comp654580_c0
1088	stu-miR7997c	comp65665_c1
1089	stu-miR7997c	comp66060_c0
1090	stu-miR7997c	comp66140_c0
1091	stu-miR7997c	comp66699_c0
1092	stu-miR7997c	comp676351_c0
1093	stu-miR7997c	comp81525_c0
1094	stu-miR8007a-5p	comp117554_c0
1095	stu-miR8007a-5p	comp1305_c0
1096	stu-miR8007a-5p	comp207791_c0
1097	stu-miR8007a-5p	comp34867_c0
1098	stu-miR8007a-5p	comp37022_c0
1099	stu-miR8007a-5p	comp44478_c0
1100	stu-miR8007a-5p	comp69_c0
1101	stu-miR8011a-3p	comp594090_c0
1102	stu-miR8011a-3p	comp60962_c0
1103	stu-miR8011a-3p	comp63166_c0
1104	stu-miR8011a-3p	comp64385_c0
1105	stu-miR8011a-3p	comp877750_c0
1106	stu-miR8021	comp139343_c0
1107	stu-miR8039	comp153276_c0
1108	stu-miR8039	comp21295_c0
1109	stu-miR8039	comp26573_c0
1110	stu-miR8039	comp317496_c0
1111	stu-miR8039	comp33408_c0
1112	stu-miR8039	comp35681_c0
1113	stu-miR8039	comp36947_c0
1114	stu-miR8039	comp38991_c0
1115	stu-miR8039	comp39747_c0
1116	stu-miR8039	comp41078_c0
1117	stu-miR8039	comp42637_c0
1118	stu-miR8039	comp430962_c0
1119	stu-miR8039	comp438971_c0
1120	stu-miR8039	comp44186_c0
1121	stu-miR8039	comp45684_c0
1122	stu-miR8039	comp45710_c0
1123	stu-miR8039	comp45893_c0
1124	stu-miR8039	comp47216_c0
1125	stu-miR8039	comp475818_c0
1126	stu-miR8039	comp48422_c0
1127	stu-miR8039	comp48948_c0
1128	stu-miR8039	comp49869_c0
1129	stu-miR8039	comp50007_c0
1130	stu-miR8039	comp50119_c0
1131	stu-miR8039	comp50645_c0
1132	stu-miR8039	comp51101_c0
1133	stu-miR8039	comp55735_c0
1134	stu-miR8039	comp59640_c0
1135	stu-miR8039	comp61039_c0
1136	stu-miR8039	comp6275_c0
1137	stu-miR8039	comp65973_c0
1138	stu-miR8039	comp66573_c0
1139	stu-miR8039	comp66774_c2
[truncated: 97 more columns]
